# Supplementary material for: BARCODE: high throughput screening and analysis of soft active materials
Source: Nat Commun. 2025 Dec 31;17:1192. doi: 10.1038/s41467-025-67963-3 (PMC12858825; doi:10.1038/s41467-025-67963-3)
Supplement: Supplementary file 4 — Source Data [file 41467_2025_67963_MOESM4_ESM.zip]

Archive with 52 entries (52 files):
- Figure2D-toprow-2.csv
- Figure2D-toprow-3.csv
- Figure2D-toprow-1.csv
- Figure_2E_Settings.json
- Figure_3C_Settings.json
- Figure_4B_Settings.json
- Figure_4C_Settings.json
- Figure_4I_Settings.json
- Figure_5B_Settings_2.json
- Figure_5B_Settings_3.json
- Figure_5H_Settings.json
- Figure_3D_Settings.json
- Figure_5B_Settings_1.json
- Figure_5B_Settings_4.json
- Figure2B.csv
- Figure2C.csv
- Figure2D-toprow-4.csv
- Figure2E.csv
- Figure2D-bottom-row.csv
- Figure3C.csv
- Figure3D.csv
- Figure3F.csv
- Figure3F-inset.csv
- Figure3G.csv
- Figure3H.csv
- Figure3I.csv
- Figure3J.csv
- Figure3J-inset.csv
- Figure3E.csv
- Figure4B.csv
- Figure4C.csv
- Figure4D.csv
- Figure4E.csv
- Figure4F.csv
- Figure4J.csv
- Figure4K.csv
- Figure4L.csv
- Figure4K-inset.csv
- Figure4M.csv
- Figure4I.csv
- Figure4G.csv
- Figure5B.csv
- Figure5C.csv
- Figure5E.csv
- Figure5F.csv
- Figure5J.csv
- Figure5D.csv
- Figure5K.csv
- Figure5H.csv
- Figure5L.csv
- Figure5I.csv
- README.md
