# Supplementary material for: BARCODE: high throughput screening and analysis of soft active materials
Source: Nat Commun. 2025 Dec 31;17:1192. doi: 10.1038/s41467-025-67963-3 (PMC12858825; doi:10.1038/s41467-025-67963-3)
Supplement: Supplementary file 4 — Source Data [file 41467_2025_67963_MOESM4_ESM.zip › Figure2D-toprow-2.csv]

0.08352893	0.08811878	0.09398825	0.07909988	0.09239545	0.12354189	0.13583647	0.14296539	0.1401081	0.12058526	0.11264817	0.09916487	0.09355132	0.09373654	0.0775559	0.07689588	0.06793171	0.028859105	-0.018521015	-0.08799838	-0.026751075	0.08100755	0.1140625	0.13344558	0.16989495	0.22530982	0.2545124	0.29474002	0.33655035	0.30474812	0.2741312	0.25596714
0.061097037	0.0840311	0.09304453	0.08818106	0.11013604	0.13341863	0.14575869	0.15447535	0.15046471	0.13183762	0.12101631	0.09446053	0.08485655	0.090385914	0.07721915	0.07951576	0.072235316	0.028825432	-0.034977775	-0.08713631	-0.02346444	0.060668103	0.09058459	0.11289062	0.14785157	0.19968346	0.22380793	0.24086745	0.2585399	0.24855873	0.2466797	0.25070044
0.05927398	0.0831947	0.0951618	0.10113567	0.124814786	0.1446087	0.15123081	0.15894902	0.15996262	0.14470635	0.1341477	0.103481956	0.08448613	0.08377222	0.07535695	0.081637256	0.07656924	0.048538525	0.01109577	-0.030068023	0.020517915	0.06742996	0.08955415	0.109516434	0.15430361	0.18586342	0.18894127	0.18968211	0.19094154	0.18598464	0.19674703	0.2100081
0.062925145	0.09153968	0.10289812	0.11280645	0.12879848	0.1313224	0.1351815	0.14561893	0.1590029	0.15405105	0.14554486	0.110267386	0.09078327	0.077360585	0.066934936	0.06991514	0.06505253	0.043952048	0.03330415	0.02235318	0.056044586	0.092268325	0.102505386	0.11612338	0.15748923	0.17252155	0.16085668	0.15769129	0.15773842	0.15426995	0.17947198	0.19843078
0.13682252	0.13365836	0.13498199	0.12982473	0.12233466	0.12429284	0.13313408	0.14748283	0.1671353	0.1559503	0.1386062	0.10437433	0.100762725	0.09366245	0.08730132	0.088513605	0.07531991	0.064749464	0.08443561	0.109459184	0.10828731	0.104421474	0.09683796	0.1019868	0.12811154	0.15072738	0.13823411	0.12704742	0.12846848	0.12369343	0.13133755	0.15931438
0.17875744	0.15955243	0.1585424	0.1447013	0.12916303	0.13138472	0.129802	0.13705043	0.15257612	0.1471225	0.11947906	0.098966196	0.09685479	0.08724576	0.08760102	0.092669055	0.08244545	0.09185749	0.1292935	0.158156	0.14496902	0.1331964	0.12101293	0.109725215	0.12492592	0.14005253	0.12314789	0.11323411	0.11031789	0.10171067	0.10223599	0.11994881
0.19201113	0.16741817	0.16997534	0.15092857	0.12634277	0.12375741	0.11250673	0.10914769	0.09287952	0.09099542	0.07520205	0.07334827	0.08789231	0.084376685	0.09014682	0.10058594	0.09085399	0.109526545	0.14137594	0.15643522	0.14959927	0.12965383	0.11246295	0.09991581	0.09706358	0.113570854	0.10135371	0.09179688	0.09511719	0.09090114	0.09692888	0.11228449
0.18637991	0.15906015	0.16373882	0.15289854	0.123451814	0.119042136	0.10426489	0.09600114	0.07364292	0.07521552	0.06921639	0.06752594	0.08634664	0.09107961	0.10089911	0.12639749	0.12656923	0.1205718	0.12326913	0.12545799	0.11923155	0.09633621	0.08414601	0.08604526	0.087577455	0.11058055	0.11659483	0.10138066	0.10016838	0.09335264	0.09277344	0.10691003
0.14089166	0.1261885	0.13831198	0.13908944	0.12867306	0.12067703	0.10219305	0.07211914	0.043893117	0.062239025	0.06350182	0.06237709	0.07362608	0.07285493	0.07604896	0.09742221	0.1148808	0.11409617	0.11145272	0.1114662	0.1036941	0.09940396	0.09683123	0.09242996	0.09156115	0.09607018	0.09480065	0.08534482	0.09389144	0.096073546	0.09723869	0.10589979
0.08917279	0.0897423	0.11066937	0.11684233	0.11317517	0.09649616	0.07088329	0.03356681	0.018837554	0.042115096	0.044369612	0.046088703	0.06362978	0.0650458	0.04373485	0.046144262	0.058967534	0.06259429	0.0788389	0.08001751	0.081340924	0.09716123	0.09372306	0.085173085	0.08313241	0.07846848	0.07528287	0.07549839	0.0978987	0.10820312	0.11154365	0.11698545
0.08982059	0.0897141	0.10645078	0.10855082	0.105284385	0.0841056	0.05680479	0.022723598	0.020590317	0.04205617	0.046268854	0.056125402	0.072923966	0.07935749	0.031345975	0.019888202	0.04819504	0.06570245	0.085782595	0.08864157	0.09523169	0.10301051	0.0986665	0.090066	0.08660762	0.082495965	0.08055968	0.09032867	0.11259429	0.11246633	0.111045256	0.117632
0.09676493	0.09931072	0.11361379	0.110868886	0.11119595	0.086610995	0.05872677	0.034848973	0.03202283	0.039150055	0.041338902	0.06353381	0.07251313	0.07343919	0.03271821	0.024481414	0.06244949	0.08703024	0.10373451	0.10692685	0.10597386	0.10912918	0.10489292	0.09482086	0.09088092	0.08806236	0.08514951	0.10209119	0.1360924	0.12661637	0.12565328	0.13356008
0.084942	0.083220385	0.09771561	0.09385734	0.09326088	0.078518994	0.054900497	0.03996666	0.037614495	0.033979323	0.028229391	0.038227372	0.041973665	0.036083985	0.016094761	0.037888944	0.08053779	0.09288962	0.11865571	0.12442416	0.12208378	0.11866245	0.10430025	0.09459186	0.091322064	0.08694438	0.09150728	0.11925512	0.14926927	0.15283877	0.16161099	0.17388876
0.09775222	0.09181961	0.100079134	0.09724037	0.09520053	0.08296403	0.061036002	0.05173508	0.046474274	0.03915679	0.037402343	0.04479728	0.05333715	0.054857556	0.032575093	0.055561353	0.10610856	0.115939856	0.1406772	0.15005052	0.14811423	0.13982017	0.120534755	0.12974139	0.12231614	0.1338261	0.15285224	0.13759093	0.14516433	0.14746767	0.14666621	0.17805766
0.09304494	0.0840353	0.08037699	0.07483667	0.06849155	0.06774313	0.062208712	0.06418541	0.06359021	0.06289063	0.06416689	0.053375874	0.05290612	0.047316134	0.03471006	0.05907698	0.11239056	0.1210988	0.14607523	0.15847252	0.14889884	0.14840382	0.13122979	0.14232557	0.1377694	0.1441642	0.14982152	0.13119276	0.13905239	0.1430664	0.13806911	0.17834724
0.08883688	0.09087209	0.08774078	0.08756272	0.081234	0.080257446	0.07469019	0.0744006	0.07146922	0.0695464	0.06471578	0.05727034	0.060967807	0.044063173	0.030691002	0.060807858	0.11760339	0.13090989	0.15351899	0.15628368	0.13363078	0.13883351	0.12476428	0.13210197	0.13554688	0.13604526	0.1495959	0.143979	0.15564387	0.16935952	0.15362675	0.17855604
0.11277193	0.09816347	0.09409727	0.09239755	0.08002214	0.07373384	0.06870117	0.06242002	0.065725185	0.059434775	0.056539603	0.058344558	0.053217605	0.056601897	0.047718547	0.07367322	0.13168441	0.13774078	0.14649111	0.13398774	0.09709557	0.10632072	0.11880052	0.119204596	0.12224205	0.1323579	0.15929417	0.17769398	0.193026	0.2103179	0.18094021	0.17539063
0.13845867	0.11301753	0.09926506	0.0969836	0.08139606	0.07111648	0.07862928	0.067310415	0.06527563	0.049637996	0.042327248	0.048277546	0.04979627	0.07636214	0.0849963	0.09065868	0.13114561	0.12924972	0.12525424	0.11065127	0.08092505	0.096147634	0.116705954	0.12139682	0.13168778	0.14352103	0.1757038	0.20588969	0.223323	0.24178676	0.2171572	0.19962284
0.12954734	0.10959621	0.09116148	0.09520474	0.09423955	0.09087672	0.103048384	0.084594734	0.06856985	0.042348295	0.038586847	0.05204826	0.05846326	0.099883825	0.113554016	0.107073344	0.12533002	0.12550344	0.1265743	0.1050815	0.08697973	0.09674536	0.11165981	0.121410295	0.1273606	0.13165747	0.16898909	0.21233164	0.2576778	0.27832705	0.25615907	0.24212015
0.11467728	0.08695679	0.06816827	0.07507451	0.07956838	0.08666403	0.10475148	0.08635759	0.06527815	0.0338783	0.027814351	0.047564488	0.059925582	0.098564625	0.12036806	0.11742996	0.12484173	0.13717167	0.13848498	0.114869	0.1077401	0.10440464	0.11634564	0.12867895	0.1282597	0.1287783	0.15454943	0.18859443	0.23258351	0.25352573	0.24149719	0.232368
0.10536393	0.087697	0.065475985	0.06583126	0.07419181	0.07555353	0.090002865	0.086859345	0.060509834	0.03799586	0.02392494	0.04154263	0.061151333	0.089955725	0.1268723	0.1285392	0.12088161	0.13600148	0.13690396	0.11936288	0.115161985	0.10035191	0.09589339	0.11716055	0.12352506	0.12004816	0.13007814	0.13691069	0.1620656	0.19095503	0.19717807	0.20797752
0.11598302	0.08850561	0.067141406	0.061699808	0.069764026	0.07337731	0.08438048	0.08591645	0.062089168	0.05297262	0.02493686	0.033993635	0.054663084	0.06668238	0.109407835	0.11955987	0.112616174	0.1314268	0.1297801	0.12037986	0.12871599	0.118522696	0.10123249	0.10766938	0.1073562	0.09882307	0.10955684	0.1132139	0.13305496	0.1668777	0.17658944	0.1948074
0.12565297	0.08198611	0.077119395	0.06310657	0.06644792	0.07538515	0.07663996	0.07296942	0.047334656	0.029070413	0.01013352	0.014417767	0.028798493	0.03817265	0.08401973	0.10824185	0.113953054	0.13873754	0.12886752	0.12181606	0.12636718	0.1158422	0.100786306	0.09560548	0.10015322	0.10552599	0.117337346	0.13026334	0.14388974	0.16132475	0.16725823	0.18930832
0.14252056	0.111042835	0.10607069	0.07888499	0.07609822	0.080996186	0.07894035	0.0755691	0.050150696	0.031433526	0.01659062	0.016384361	0.027640086	0.03962655	0.083444744	0.11093498	0.11524448	0.12794064	0.12040932	0.11681371	0.12224711	0.12020306	0.108933866	0.095760375	0.09140288	0.102892645	0.11185008	0.12898876	0.15052702	0.16057381	0.16344962	0.19200735
0.13394175	0.14162356	0.14651701	0.12563203	0.10726823	0.10773505	0.10485418	0.09153968	0.083455265	0.054024532	0.031257577	0.025801456	0.026114628	0.03729627	0.074830785	0.10089911	0.10040747	0.091822974	0.08934958	0.09288036	0.11348835	0.14735824	0.1447013	0.117564656	0.09929284	0.097967744	0.10284382	0.1225165	0.15003537	0.16506097	0.16674805	0.1977859
0.11005207	0.13692921	0.13653816	0.13227119	0.12445468	0.12460938	0.12891637	0.1167489	0.108195975	0.07299384	0.062010877	0.06556312	0.05180496	0.06193427	0.08219794	0.106452055	0.11041639	0.09507088	0.09118737	0.09142561	0.11041302	0.15964608	0.1694942	0.13271484	0.1129142	0.10593346	0.10308123	0.116700895	0.1353903	0.1427869	0.14390828	0.2040359
0.11761101	0.14294544	0.119440004	0.1139598	0.10975973	0.10773946	0.12310686	0.13024102	0.1262628	0.10583707	0.09447442	0.09490294	0.07890288	0.08770458	0.08972799	0.11107052	0.10645879	0.08796134	0.08885372	0.096500374	0.12455297	0.18546186	0.1846646	0.15310816	0.13003519	0.10492743	0.09698781	0.09574858	0.099313036	0.105989024	0.10702957	0.16100654
0.13669287	0.14208448	0.10791616	0.10106348	0.09900744	0.09501322	0.110812895	0.12804249	0.11313202	0.10356824	0.09002012	0.081795104	0.076317094	0.090318985	0.09439276	0.11003165	0.09895693	0.080816016	0.08276872	0.09683123	0.12814437	0.17261499	0.17403439	0.15389782	0.13690059	0.11360031	0.09593295	0.086145446	0.066887796	0.07235149	0.075867124	0.10124512
0.13428476	0.13429938	0.09799236	0.08673843	0.0871259	0.083547026	0.08352661	0.101683736	0.08648323	0.08536377	0.08853023	0.06805378	0.07790907	0.09406128	0.097177446	0.118747905	0.11501592	0.11818721	0.13300277	0.14727572	0.15812947	0.15533027	0.14860713	0.13243197	0.12389968	0.11234594	0.09875236	0.09579994	0.07369174	0.07328428	0.07306456	0.086941004
0.17978641	0.1520702	0.0993093	0.07889383	0.07621418	0.07054107	0.06362411	0.084123075	0.06756497	0.06518407	0.063715026	0.025910266	0.05518841	0.08340265	0.08960214	0.10898627	0.10232944	0.11066621	0.1746965	0.19627622	0.1998952	0.1909024	0.15968144	0.13272873	0.11947358	0.105337426	0.08337866	0.08439941	0.06722412	0.07221385	0.08498998	0.08394986
0.20184521	0.1563983	0.1097878	0.0881597	0.08236005	0.0769557	0.058803584	0.07236649	0.05577961	0.052595675	0.047548383	-0.0030318687	0.0513755	0.086181745	0.099122785	0.11466139	0.09881129	0.10793015	0.18091935	0.19887042	0.20143475	0.19127029	0.16149904	0.13178964	0.12089781	0.11102085	0.08073478	0.08134155	0.06396505	0.07412889	0.10062382	0.10246961
0.1513705	0.1599553	0.15470842	0.12668079	0.09708826	0.08254747	0.05072569	0.060928613	0.05380891	0.04927726	0.04946552	-0.0072681303	0.05204499	0.08995877	0.10325696	0.11552892	0.092534766	0.09953487	0.18592508	0.20176119	0.20521177	0.19748157	0.16488627	0.12621608	0.11424371	0.096883416	0.07187037	0.08114919	0.074378915	0.09444054	0.15997905	0.18722765
