# Supplementary material for: BARCODE: high throughput screening and analysis of soft active materials
Source: Nat Commun. 2025 Dec 31;17:1192. doi: 10.1038/s41467-025-67963-3 (PMC12858825; doi:10.1038/s41467-025-67963-3)
Supplement: Supplementary file 4 — Source Data [file 41467_2025_67963_MOESM4_ESM.zip › Figure2D-toprow-3.csv]

-0.1413107	-0.19110024	-0.17740352	-0.23440026	-0.24155106	-0.23738551	-0.253913	-0.23751685	-0.18571188	-0.15770137	-0.16159078	-0.17438711	-0.20123248	-0.21833245	-0.22438712	-0.2223397	-0.2315598	-0.24306305	-0.24296875	-0.25274786	-0.2533136	-0.2526401	-0.2522764	-0.24570313	-0.26166487	-0.2849138	-0.28828123	-0.28926453	-0.2917969	-0.27355874	-0.27369344	-0.29178342
-0.13501103	-0.19806077	-0.19124967	-0.23599139	-0.23866178	-0.23509397	-0.25489965	-0.24270609	-0.22499663	-0.2083412	-0.20302397	-0.20486261	-0.20619611	-0.2167026	-0.22167967	-0.21394801	-0.22607759	-0.23558728	-0.2395609	-0.25311154	-0.25095636	-0.25561693	-0.26088363	-0.25681573	-0.26796874	-0.28367457	-0.27738416	-0.27508083	-0.27784213	-0.25827047	-0.26224408	-0.28710938
-0.13711947	-0.18403152	-0.18667667	-0.22565497	-0.2291403	-0.2296353	-0.25224948	-0.24583784	-0.23929149	-0.22880858	-0.22000942	-0.21514007	-0.20689657	-0.22087823	-0.22675107	-0.21976697	-0.22774112	-0.23106141	-0.23683324	-0.24881467	-0.24826239	-0.25249192	-0.259146	-0.25631735	-0.26515356	-0.2809806	-0.27668372	-0.276778	-0.28364763	-0.26613685	-0.26998922	-0.29081357
-0.12834136	-0.1798121	-0.19123535	-0.22711982	-0.22208548	-0.21612842	-0.22992997	-0.22717538	-0.23653354	-0.22432989	-0.21713364	-0.21378636	-0.20930767	-0.22892646	-0.228455	-0.22318156	-0.22966057	-0.23463093	-0.25251213	-0.2637729	-0.26322064	-0.26383352	-0.2658944	-0.26605603	-0.26827857	-0.27710128	-0.27318156	-0.26993534	-0.27755925	-0.26501888	-0.26800916	-0.28752694
-0.10148337	-0.14381567	-0.17161402	-0.19635977	-0.19574016	-0.1902226	-0.19921875	-0.21249999	-0.23732154	-0.22688577	-0.21518724	-0.21469559	-0.20971175	-0.22793643	-0.23168103	-0.22595637	-0.22531655	-0.22081089	-0.23937905	-0.25166354	-0.2549973	-0.26235184	-0.2681304	-0.2702317	-0.26792836	-0.27250808	-0.26858836	-0.2670663	-0.26976025	-0.2603179	-0.26478985	-0.2773168
-0.12474576	-0.15026687	-0.16208664	-0.15923694	-0.17346445	-0.16808324	-0.18079877	-0.20876212	-0.22734712	-0.21823478	-0.2042127	-0.20600419	-0.20996767	-0.23367456	-0.24793911	-0.24852505	-0.25140762	-0.25176457	-0.25315866	-0.25845906	-0.2612473	-0.25900456	-0.26693156	-0.2699488	-0.26369882	-0.26877695	-0.26742995	-0.2650862	-0.26318696	-0.26351023	-0.26557112	-0.27292567
-0.13579144	-0.1657214	-0.17042448	-0.15663557	-0.16647191	-0.15354256	-0.15936323	-0.17720568	-0.20147495	-0.19306642	-0.1833513	-0.19444035	-0.20259967	-0.22804417	-0.24609375	-0.24758215	-0.25567752	-0.25810885	-0.25641838	-0.2588362	-0.2613416	-0.2603718	-0.2664399	-0.27470365	-0.26761854	-0.26707974	-0.26054686	-0.25286907	-0.25536102	-0.27051455	-0.28111532	-0.29978448
-0.15281014	-0.17496043	-0.18493989	-0.1739645	-0.1797498	-0.17729324	-0.17523403	-0.18142848	-0.19468953	-0.18668172	-0.1745454	-0.18539871	-0.19325162	-0.21332167	-0.24020745	-0.24440329	-0.2581627	-0.264965	-0.2590113	-0.25974542	-0.26091054	-0.258257	-0.26335534	-0.2706762	-0.2654903	-0.2617861	-0.2586746	-0.24986531	-0.25558996	-0.27747846	-0.28609914	-0.30076778
-0.16135001	-0.18125	-0.1885397	-0.17650945	-0.1816036	-0.17925647	-0.17649685	-0.18864831	-0.19313712	-0.19318427	-0.18622036	-0.19296539	-0.1982725	-0.21597521	-0.23358029	-0.23218617	-0.2465854	-0.25438443	-0.25116512	-0.25398707	-0.25209454	-0.24720502	-0.25369748	-0.27103987	-0.264965	-0.26200163	-0.2591056	-0.24760239	-0.25189924	-0.27390897	-0.2824084	-0.29439655
-0.188059	-0.20116429	-0.19584373	-0.18163052	-0.1763672	-0.17204002	-0.16741817	-0.17591594	-0.19818494	-0.19337285	-0.19170594	-0.19622844	-0.19216393	-0.2098835	-0.21522091	-0.21682382	-0.22918238	-0.23267107	-0.24127157	-0.23648977	-0.23061018	-0.22992322	-0.22689924	-0.25860724	-0.2634429	-0.26027748	-0.2602236	-0.25083512	-0.25492996	-0.2759833	-0.28483298	-0.29599947
-0.19452956	-0.19397478	-0.18230908	-0.17708193	-0.17478448	-0.17423053	-0.17508923	-0.18401803	-0.20147832	-0.19644059	-0.19275323	-0.19394533	-0.18970905	-0.20185547	-0.19815463	-0.2067888	-0.22398303	-0.2220501	-0.2366918	-0.227337	-0.20954338	-0.21076912	-0.21330144	-0.2533742	-0.26187366	-0.25957704	-0.25963092	-0.2505388	-0.24489494	-0.25775865	-0.26123384	-0.26574624
-0.16976571	-0.17020854	-0.15410325	-0.14709641	-0.15694033	-0.16073208	-0.1665039	-0.18315934	-0.18986395	-0.18981345	-0.19357152	-0.20504782	-0.20960063	-0.22684872	-0.22244747	-0.22047414	-0.22862339	-0.21903962	-0.23061018	-0.22650863	-0.21175915	-0.21565868	-0.21951778	-0.25024918	-0.25917295	-0.254802	-0.25356275	-0.24341325	-0.23387662	-0.2396821	-0.23917027	-0.24280713
-0.16854122	-0.15680479	-0.14502037	-0.1428105	-0.14734812	-0.16204204	-0.1631516	-0.17665678	-0.18790747	-0.18177532	-0.1883284	-0.20093279	-0.20676185	-0.22804753	-0.23046203	-0.2324421	-0.24128503	-0.22500674	-0.23162715	-0.22659618	-0.214965	-0.21952452	-0.2236867	-0.23290005	-0.2527546	-0.24989897	-0.24773708	-0.23819369	-0.23042834	-0.23686692	-0.23452316	-0.24426186
-0.16926521	-0.15874487	-0.15153515	-0.15011954	-0.15872088	-0.17277916	-0.175362	-0.18370824	-0.17991649	-0.17412446	-0.17991985	-0.1921673	-0.20612878	-0.2272764	-0.2303509	-0.23313916	-0.24153423	-0.22811154	-0.23686692	-0.23522359	-0.22571388	-0.23151267	-0.2415679	-0.24630253	-0.25016165	-0.24810076	-0.23492725	-0.22966728	-0.23298086	-0.24338633	-0.24874732	-0.25827047
-0.15919422	-0.16955926	-0.1605574	-0.15686707	-0.1627391	-0.16821627	-0.17174703	-0.18463261	-0.19217403	-0.19191137	-0.20038725	-0.20793709	-0.21848735	-0.2322333	-0.23422684	-0.23315261	-0.23079538	-0.22446121	-0.23722386	-0.24453798	-0.24568966	-0.25065327	-0.25742862	-0.25207436	-0.25181168	-0.25257272	-0.23715653	-0.2382543	-0.24340652	-0.24945447	-0.26115978	-0.2742322
-0.14825565	-0.17223196	-0.16371313	-0.1627172	-0.16922061	-0.17441912	-0.17751718	-0.18635	-0.19675882	-0.1938931	-0.20016164	-0.20210129	-0.19868334	-0.2058055	-0.20713228	-0.20855671	-0.21296471	-0.21820448	-0.24121094	-0.24634294	-0.24673355	-0.24715786	-0.24779093	-0.2414736	-0.24975754	-0.25711882	-0.24740033	-0.2606681	-0.268191	-0.27347118	-0.2894868	-0.30796066
-0.15645899	-0.18064323	-0.16657925	-0.1650702	-0.17654063	-0.1752896	-0.18124664	-0.18986395	-0.19932313	-0.19589171	-0.20107087	-0.20613214	-0.20191273	-0.20493333	-0.20589979	-0.20621297	-0.20793372	-0.23386316	-0.27424905	-0.27617186	-0.26551053	-0.2519868	-0.24819505	-0.23611261	-0.24498923	-0.25665408	-0.24908407	-0.26860857	-0.27702722	-0.28399113	-0.3023505	-0.31239897
-0.14623624	-0.17850237	-0.16912505	-0.16840483	-0.1747929	-0.16809082	-0.16826172	-0.18625574	-0.211941	-0.21030442	-0.21342437	-0.21480335	-0.20625675	-0.20575161	-0.20731075	-0.20954674	-0.2079876	-0.23173156	-0.25688645	-0.27003637	-0.26156387	-0.25072065	-0.24595232	-0.22004984	-0.23130389	-0.2475687	-0.24918509	-0.27341732	-0.27071658	-0.271545	-0.2840248	-0.26995555
-0.1599784	-0.16964006	-0.16892678	-0.16906065	-0.17218818	-0.17648253	-0.17403018	-0.18214236	-0.1980351	-0.19394533	-0.20151873	-0.2043575	-0.20701103	-0.21088025	-0.21372911	-0.2226192	-0.21915744	-0.22501683	-0.24152748	-0.25517917	-0.25063646	-0.24657193	-0.24727236	-0.22477101	-0.23406519	-0.24765624	-0.25220904	-0.27600348	-0.25548896	-0.25527343	-0.25072736	-0.23199756
-0.18615091	-0.18263444	-0.18063629	-0.17602456	-0.1741977	-0.17701794	-0.17698175	-0.1850064	-0.19689858	-0.19570482	-0.20113146	-0.20282531	-0.21545663	-0.22460264	-0.22992322	-0.2388234	-0.22185817	-0.21078598	-0.22893319	-0.24741042	-0.24678071	-0.24603313	-0.24830955	-0.22850217	-0.22923626	-0.24121094	-0.24816813	-0.26120016	-0.23811287	-0.24284752	-0.23536502	-0.22005658
-0.19126503	-0.19134372	-0.19837266	-0.19498165	-0.18938662	-0.18812384	-0.1788793	-0.18068765	-0.18621026	-0.19228853	-0.20154229	-0.20540307	-0.21895204	-0.22833715	-0.22491919	-0.23284617	-0.22317147	-0.20405105	-0.2219895	-0.23845635	-0.23377898	-0.2345198	-0.23644936	-0.21815395	-0.21796201	-0.22835399	-0.24265221	-0.25535426	-0.24163525	-0.24452452	-0.23502156	-0.2183661
-0.23702624	-0.21821521	-0.21367228	-0.204565	-0.19780527	-0.20131837	-0.19634378	-0.1958656	-0.1865066	-0.18964171	-0.19538826	-0.19654162	-0.21378805	-0.22479962	-0.22234982	-0.23193696	-0.23409887	-0.21868938	-0.22667362	-0.23213562	-0.22336341	-0.22746497	-0.23201443	-0.22731681	-0.22457232	-0.22805092	-0.23815665	-0.24639682	-0.24034213	-0.24416085	-0.23438174	-0.22312096
-0.2371706	-0.22818898	-0.23866536	-0.22775753	-0.21411932	-0.20761551	-0.19760826	-0.19548002	-0.18594088	-0.1894245	-0.19098867	-0.19138604	-0.20355603	-0.21591628	-0.21044923	-0.2148572	-0.22919586	-0.22689588	-0.23711611	-0.24378368	-0.23483299	-0.23222995	-0.2303071	-0.22373046	-0.21877022	-0.22269666	-0.23823749	-0.25022563	-0.24702653	-0.2507947	-0.24025458	-0.22883217
-0.23815814	-0.22188364	-0.239648	-0.2265204	-0.21483658	-0.21027496	-0.19879614	-0.19999075	-0.19649366	-0.19986531	-0.19967502	-0.19968852	-0.2033001	-0.2105536	-0.20347016	-0.20656486	-0.23396249	-0.25194132	-0.26083648	-0.2649717	-0.24536638	-0.22161907	-0.2136483	-0.2051118	-0.20727034	-0.22322199	-0.23733501	-0.2523909	-0.2590349	-0.267366	-0.25867796	-0.2517982
-0.20238627	-0.19589506	-0.2153737	-0.20941794	-0.20655476	-0.20856768	-0.21079354	-0.21426876	-0.20530966	-0.2069058	-0.20307449	-0.19545056	-0.20212992	-0.21205382	-0.20734444	-0.21275088	-0.23221983	-0.2543676	-0.26607624	-0.27526268	-0.26971647	-0.2455078	-0.22479793	-0.2132341	-0.21283674	-0.22382814	-0.23393388	-0.2480435	-0.24730603	-0.251512	-0.2484981	-0.26610655
-0.18125157	-0.17893204	-0.20001094	-0.19799046	-0.19639473	-0.19893588	-0.20359223	-0.2110983	-0.2091073	-0.21549535	-0.21745689	-0.21300848	-0.21575801	-0.22385171	-0.21114628	-0.20666419	-0.2131853	-0.23013875	-0.24438645	-0.259439	-0.26539266	-0.2441743	-0.22159046	-0.20879242	-0.21042903	-0.2256634	-0.24839374	-0.2796976	-0.27262932	-0.25687298	-0.24823546	-0.2719053
-0.18073595	-0.17422538	-0.18882069	-0.18923381	-0.19222496	-0.1971423	-0.2020916	-0.22113334	-0.22169232	-0.23415022	-0.23900442	-0.23339088	-0.23142932	-0.23245892	-0.22074692	-0.20755659	-0.20073578	-0.20797583	-0.22146755	-0.23324354	-0.24010302	-0.22230434	-0.20449388	-0.20467065	-0.21302195	-0.23016736	-0.25338432	-0.25477168	-0.2507947	-0.22052465	-0.20265692	-0.22595637
-0.15725625	-0.17950155	-0.17583817	-0.17919712	-0.1886399	-0.187351	-0.19518706	-0.21911158	-0.21023118	-0.22806354	-0.23733585	-0.23203883	-0.23879226	-0.24212015	-0.23096462	-0.21399683	-0.19561219	-0.17180683	-0.17574084	-0.18830484	-0.20611867	-0.21506599	-0.20509496	-0.21536234	-0.22045898	-0.23084423	-0.24814117	-0.23111363	-0.23691238	-0.21632205	-0.2000303	-0.19681607
-0.16323362	-0.20179902	-0.19448884	-0.19836384	-0.19975944	-0.18915993	-0.19503805	-0.2242937	-0.22464472	-0.23242861	-0.22618872	-0.21573487	-0.2181245	-0.22020979	-0.21732642	-0.20169888	-0.18487422	-0.160988	-0.15422027	-0.16879378	-0.1912143	-0.21459202	-0.21681963	-0.23444739	-0.24055597	-0.24543206	-0.2548239	-0.24270946	-0.25058594	-0.22785562	-0.21848904	-0.20404601
-0.16142239	-0.19598722	-0.1932889	-0.19983731	-0.20447725	-0.19696635	-0.20131183	-0.22725661	-0.22380328	-0.22217596	-0.19502963	-0.18051293	-0.18038668	-0.17914577	-0.1894906	-0.18076257	-0.1722467	-0.15669914	-0.1537324	-0.17279053	-0.19268672	-0.23090652	-0.23842774	-0.25353834	-0.25653034	-0.25464624	-0.2581686	-0.25010607	-0.26236108	-0.25696388	-0.2464768	-0.24303778
-0.15550634	-0.1987114	-0.19845554	-0.20458096	-0.20970996	-0.19958244	-0.20222609	-0.22521026	-0.2195723	-0.20677195	-0.17226647	-0.15137161	-0.14980869	-0.14955696	-0.16619684	-0.1663652	-0.16732495	-0.1599683	-0.16332081	-0.18966255	-0.20473255	-0.24161378	-0.24891315	-0.25747997	-0.25814	-0.25465006	-0.2574185	-0.25335398	-0.27155215	-0.27297154	-0.2626372	-0.26228282
-0.16552056	-0.20037033	-0.20269608	-0.20831282	-0.20862374	-0.2000886	-0.2042733	-0.22919185	-0.23204032	-0.21391392	-0.16631953	-0.14141952	-0.13347064	-0.12672225	-0.1343449	-0.1410895	-0.14946142	-0.15128867	-0.16831096	-0.20025907	-0.2179936	-0.25973743	-0.26260605	-0.26145777	-0.2621919	-0.255108	-0.26021266	-0.26709995	-0.28288534	-0.28154424	-0.2607422	-0.27138337
