# Supplementary material for: BARCODE: high throughput screening and analysis of soft active materials
Source: Nat Commun. 2025 Dec 31;17:1192. doi: 10.1038/s41467-025-67963-3 (PMC12858825; doi:10.1038/s41467-025-67963-3)
Supplement: Supplementary file 4 — Source Data [file 41467_2025_67963_MOESM4_ESM.zip › Figure2D-toprow-1.csv]

-0.039431944	-0.02057398	-0.036086142	-0.05264745	-0.054753583	-0.059661444	-0.013141501	0.032501854	0.030658592	0.018314756	0.007391568	-0.020919485	-0.038165074	-0.05638638	-0.050617088	-0.04667632	-0.033258688	0.001195447	0.058792427	0.09864965	0.08278892	0.037638064	0.01418373	0.041879375	0.030542834	0.032960672	0.036823142	-0.005231344	-0.030983971	-0.03511921	-0.07865706	-0.13014211
-0.03439623	-0.011656109	-0.024282575	-0.03455337	-0.032176893	-0.03486665	0.012018033	0.038427737	0.035198342	0.028791757	0.020002695	0.006112776	-0.008197232	-0.03337487	-0.031883083	-0.03280408	-0.020421943	0.016791822	0.07290039	0.11376953	0.09718986	0.043751683	0.0185328	0.032096915	0.015539129	0.009577047	0.013426052	-0.004369276	-0.026609644	-0.04310345	-0.076794855	-0.11361127
-0.029652141	-0.011625829	-0.023222405	-0.024368707	-0.019313628	-0.016770568	0.024875825	0.046704944	0.042862672	0.038323343	0.029398743	0.018758418	0.004666453	-0.02225384	-0.019740032	-0.020502761	-0.007354526	0.036046945	0.0831341	0.12864023	0.113924436	0.08202788	0.06847555	0.06833075	0.03346242	0.013789737	0.010514884	0.001227438	-0.012227236	-0.025129648	-0.04506836	-0.07583849
-0.028546013	-0.024811976	-0.030526944	-0.028587498	-0.018426513	-0.007506062	0.026150407	0.040058848	0.04421471	0.045824356	0.04077401	0.046042398	0.04500522	0.026468212	0.027395945	0.023173157	0.026224071	0.06220198	0.09665948	0.14259496	0.12827991	0.106829196	0.09287952	0.0875522	0.044962283	0.013533809	0.008393386	0.003443225	-0.008538188	-0.021470906	-0.03747811	-0.059689857
-0.027855735	-0.023806	-0.024737759	-0.01830034	-0.00837255	-0.005208193	0.017118888	0.03027891	0.033070114	0.04590012	0.041861698	0.056509297	0.06838295	0.07047834	0.071399346	0.071241915	0.07313275	0.08347253	0.096268855	0.13398942	0.12775795	0.11138369	0.11000471	0.10210298	0.06301691	0.022848196	0.004182382	0.004845771	-0.003367457	-0.014704	-0.01600384	-0.03778455
-0.004648353	-0.006675773	-0.003048285	0.001819584	0.002338488	-0.001272478	0.002996616	0.015405274	0.02469693	0.04286436	0.03820801	0.0546151	0.06883334	0.07790022	0.085143626	0.08803543	0.090512194	0.09061489	0.090507135	0.11831223	0.12150121	0.10801959	0.094854526	0.072888605	0.04748956	0.028049234	0.00512527	0.009290814	0.004305294	-0.011469558	-0.016350687	-0.034639347
0.031753384	0.027963627	0.03503997	0.0339889	0.026797803	0.015179655	-0.003532462	-0.01123973	-0.010407967	0.015943225	0.038836036	0.0654078	0.077286504	0.08858517	0.09460197	0.10275627	0.109297544	0.09783472	0.07691776	0.08109173	0.07066608	0.03183089	0.023548627	0.001306573	-0.006938645	0.005547885	0.00176118	0.012291217	0.003227707	-0.018143859	-0.03296572	-0.043711275
0.051592704	0.05587695	0.060081325	0.062118005	0.048469283	0.025682962	-9.93E-05	-0.019261012	-0.008203967	0.021637594	0.056193594	0.071982756	0.076458946	0.09267747	0.09220939	0.10608078	0.11813544	0.06625472	0.0215955	0.007337689	-0.010420595	-0.046652753	-0.034166217	-0.041914735	-0.034959253	-0.011477978	-0.007046404	0.012149785	-0.00078125	-0.02660291	-0.040951643	-0.051091056
0.095969886	0.09134017	0.07848479	0.070550956	0.056912336	0.037966605	0.011111345	-0.025609089	-0.027958311	-0.003929822	0.03937315	0.06550125	0.076999426	0.09377188	0.0866472	0.078301795	0.06607708	-0.000700431	-0.054522496	-0.0637207	-0.05469592	-0.060316205	-0.045512863	-0.05553947	-0.054588158	-0.05041083	-0.05070717	-0.0323158	-0.026469894	-0.040540814	-0.051905982	-0.0545326
0.0877559	0.080662884	0.06573428	0.059854444	0.058002863	0.043609828	0.028900778	-0.00124638	-0.012530728	0.001019498	0.038748484	0.06926354	0.09698107	0.13140406	0.10996262	0.08112456	0.026337722	-0.05428762	-0.08758419	-0.06895036	-0.025230672	-0.023562096	-0.029871026	-0.057127222	-0.06447165	-0.070492655	-0.07035964	-0.052768048	-0.018945314	-0.017613484	-0.022649514	-0.009322805
0.028798372	0.03442668	0.02644627	0.03155849	0.044150412	0.041954514	0.047066525	0.029722435	0.013535914	0.008893454	0.02337857	0.049625374	0.09638503	0.14158557	0.12617189	0.08677768	0.000551421	-0.06771366	-0.07330112	-0.047561962	-0.001655105	0.004051051	-0.006583378	-0.041998923	-0.054926585	-0.06785931	-0.066177264	-0.038559068	0.021029769	0.016042564	0.008272158	0.023540206
-0.022565894	-0.006872519	0.0064692	0.024716502	0.055701315	0.060203187	0.057010204	0.03692627	0.017645475	0.000227303	-0.008141669	0.007823445	0.067357555	0.11439252	0.10539888	0.06916841	0.034007948	-0.001325094	-0.003285796	0.022038322	0.02926657	0.022708446	0.0118585	-0.03362574	-0.04872542	-0.06222219	-0.06072535	-0.020250201	0.05320582	0.055982288	0.04657698	0.065825365
-0.036654845	-0.0149971	0.005042609	0.02979647	0.06568603	0.07188237	0.06181367	0.04562441	0.03406772	0.020450145	0.008651839	0.016811186	0.04962032	0.07702805	0.06909601	0.050284553	0.053499628	0.04968598	0.049001552	0.06722876	0.05546033	0.037636384	0.028269801	-0.010806169	-0.029519126	-0.0454051	-0.03489527	0.008868198	0.064288124	0.06643151	0.047285832	0.061984777
-0.007815842	0.007792269	0.023188202	0.034783408	0.053796176	0.06547957	0.052113082	0.047003806	0.04721259	0.034755103	0.03222067	0.032555733	0.006224744	-0.011370218	0.002201475	0.031016802	0.05373114	0.052600518	0.040775694	0.045606308	0.031925175	0.028226025	0.03014716	0.023661438	0.026988484	0.045211475	0.073759094	0.07148101	0.06199488	0.047142714	0.021275593	0.00681405
0.002122077	0.02513128	0.0448239	0.047255732	0.059333753	0.06675668	0.041933045	0.039531842	0.048338164	0.03244292	0.05016753	0.068860285	0.017627794	-0.010875202	0.007119646	0.053801857	0.072072	0.06723717	0.044136412	0.03155223	0.01627071	0.011624462	0.01859173	0.007997711	0.026405912	0.05109274	0.09067888	0.096381664	0.06602236	0.032832704	0.002552532	-0.046610657
0.026427248	0.041784037	0.045601655	0.041639395	0.042412493	0.051074848	0.043405678	0.049399752	0.06574792	0.042663574	0.051057383	0.056574963	0.007753569	0.003603179	0.02101209	0.05960988	0.0645331	0.063229054	0.030164838	-0.002970939	-0.01648286	-0.019372981	-0.011437568	-0.013727438	0.001607961	0.015177129	0.050814923	0.07695312	0.048105806	0.008883351	-0.027059201	-0.08576239
0.021112652	0.04631949	0.039913494	0.034728006	0.039302327	0.04070361	0.04768887	0.056907706	0.06213926	0.028341359	0.025329592	0.025829237	-0.004387796	0.020948948	0.035828058	0.064666115	0.063522026	0.051897563	0.004610891	-0.066477805	-0.06871464	-0.04489746	-0.018000742	-0.004283405	0.001624798	0.006573276	0.005768454	0.016870959	-0.000865436	-0.032851227	-0.03829472	-0.057208043
0.039831214	0.052231107	0.041629974	0.044076905	0.050365895	0.05150567	0.07420233	0.077716276	0.069276586	0.031459622	0.019372137	0.012766871	-0.016599879	-0.000904162	0.025425142	0.051230803	0.055993237	0.048944306	0.000169215	-0.06472505	-0.052512966	-0.030652277	-0.009548424	0.000366211	-0.005371936	-0.003551825	-0.021856477	-0.027414467	-0.031807315	-0.064648435	-0.06440262	-0.06772293
0.10334504	0.06614551	0.046568446	0.050768778	0.047726076	0.043652236	0.0698057	0.08000362	0.074065536	0.040594272	0.03115108	0.019797279	-0.010606648	-0.003967706	0.005349205	-0.009754681	0.003588867	0.025923526	-0.0092302	-0.03409129	-0.022515658	-0.017248956	0.003957604	0.011765053	0.007990976	0.007741784	-0.021087857	-0.03770878	-0.051378973	-0.070453934	-0.0636281	-0.061218683
0.12647995	0.07262577	0.053788036	0.058165323	0.05410254	0.052607518	0.0741212	0.08935821	0.0852718	0.05502383	0.042190447	0.022829672	-0.00228945	0.004834406	0.011451879	0.005911992	0.027145071	0.038074154	0.018903218	0.007242558	0.003528253	0.004873552	0.022289198	0.02383402	0.022435684	0.02166201	-0.014775558	-0.034039095	-0.049506668	-0.06259598	-0.05025761	-0.034538325
0.14735378	0.07857267	0.0637137	0.06988707	0.062258992	0.07011116	0.08419295	0.093476914	0.09993097	0.06789214	0.049961906	0.029048106	0.005093279	0.00896838	0.022625944	0.026965756	0.044718985	0.04783052	0.011798727	0.010814588	0.003210028	-0.004631095	0.016801927	0.011694335	0.011635405	0.014734308	-0.011887966	-0.01865487	-0.030485587	-0.030370254	-0.020579372	-0.018920057
0.14992027	0.09438592	0.07052086	0.07304796	0.06407539	0.07226805	0.080022246	0.0894527	0.10459026	0.07639097	0.05465088	0.033550184	0.014281596	0.022681085	0.04229189	0.07021442	0.068630874	0.052104242	0.018829135	0.012327839	0.010200869	0.004160493	0.015600585	0.004102405	0.003970232	0.006657463	-0.009849812	-0.006468885	-0.028599812	-0.019995118	-0.009665443	-0.013091831
0.09009815	0.06818727	0.05319166	0.057306383	0.06132034	0.06923731	0.08119293	0.092846364	0.1025649	0.08321691	0.05177886	0.034458976	0.02268782	0.04184023	0.07792569	0.11398189	0.096220866	0.05123417	0.01569698	0.001843683	0.001676152	0.001832738	0.009159483	-0.003122475	-0.000961409	0.00920831	0.002757947	0.007256028	-0.005783607	-0.005848431	6.73E-05	-0.001566709
0.034561157	0.007316905	0.01566357	0.041120384	0.05381238	0.059342008	0.07342621	0.0753604	0.071891785	0.060308	0.030062865	0.022286883	0.016074346	0.03696626	0.079702236	0.11878094	0.10577477	0.062259648	0.025638135	-0.001288052	0.00193292	0.00101613	0.007769565	0.002523909	-0.002070144	0.02178576	0.026781386	0.03417127	0.021228448	0.010532564	0.008920393	0.002162749
-0.000807664	-0.039997023	-0.028018769	0.012689893	0.03581206	0.0427782	0.06664421	0.066437796	0.064120986	0.06570745	0.033744868	0.03134755	0.022511555	0.035650004	0.07292102	0.10386184	0.087662265	0.046709992	0.017361345	0.000706745	0.014633285	0.023660174	0.031285778	0.027196426	0.019891147	0.04336653	0.05450818	0.058875777	0.04207637	0.024055429	0.021491952	0.010839844
-0.07547373	-0.061561085	-0.047878448	-0.009034466	0.036275063	0.039475776	0.06054241	0.066667564	0.053950846	0.06034867	0.03399574	0.046022188	0.035015345	0.019552298	0.038698077	0.048375417	0.04036602	0.028054705	0.015578488	0.007141744	0.023350788	0.02658944	0.026912296	0.029700551	0.022902917	0.048836123	0.063299775	0.06673079	0.06387055	0.051988486	0.057863016	0.06934184
-0.10908772	-0.07241574	-0.036779575	-0.022419529	0.022113195	0.027426912	0.0396105	0.058583073	0.04837744	0.049077842	0.030593242	0.046270225	0.02052528	-0.031379018	-0.033593643	-0.025758203	-0.011711909	0.010410072	0.016326483	0.016016046	0.03152529	0.029397478	0.02151805	0.023221562	0.010898354	0.033472944	0.056213796	0.07481774	0.07999941	0.08196306	0.08779381	0.088229895
-0.11557053	-0.069392905	-0.014856194	-0.007321286	0.029066285	0.035659406	0.04259291	0.07336407	0.07426913	0.072216325	0.052410994	0.057278864	0.023856431	-0.026832107	-0.032920577	-0.036738638	-0.023670277	-0.005899364	0.004327182	0.015359812	0.03198958	0.025965618	0.012730249	0.014960349	0.009241565	0.022761485	0.041362055	0.05974626	0.0667712	0.08136871	0.09620361	0.111259095
-0.11999547	-0.06508228	-0.009717639	-0.007938858	0.0318191	0.04021409	0.034993373	0.065848015	0.062181454	0.052808143	0.0451486	0.046444017	0.021345994	-0.015431372	-0.019275323	-0.023014672	-0.013197275	0.017542766	0.11131614	0.13963349	0.12508145	0.10161765	0.024544552	-0.007222354	0.008058745	0.026080111	0.041124646	0.05743492	0.053628013	0.055834964	0.07064714	0.093667075
-0.0651409	-0.04280862	0.01165538	0.006091506	0.027401192	0.039904945	0.023411982	0.04999924	0.052585337	0.039875638	0.041756727	0.042926025	0.028002193	0.006951168	0.012042816	0.012866528	0.020237153	0.052086666	0.19884811	0.24145359	0.20755425	0.18876785	0.06696651	-0.003339254	0.020565901	0.034795932	0.043153964	0.058009498	0.049251582	0.04771897	0.06277487	0.09164281
-0.024200715	-0.01364906	0.027634129	0.031081451	0.045395397	0.055528264	0.03362207	0.048248764	0.043977197	0.030792868	0.036713514	0.0316818	0.036236838	0.048438553	0.06578835	0.06595654	0.07502473	0.095818564	0.24637173	0.29364666	0.24449421	0.22032492	0.08862431	0.000393151	0.033479888	0.046944663	0.05091174	0.056897398	0.036838926	0.026511356	0.041217882	0.098680586
0.010983785	0.040624928	0.02732955	0.028423987	0.040407997	0.044566385	0.015069148	0.025052931	0.02363468	0.006727811	0.024956409	0.026890328	0.047903392	0.061245095	0.088559836	0.09321315	0.09979174	0.14121327	0.28192797	0.3194492	0.27939582	0.2616133	0.1192025	0.000712217	0.0409106	0.054817777	0.059981987	0.06840779	0.041762147	0.002954312	-0.01246359	0.023348052
