# Supplementary material for: BARCODE: high throughput screening and analysis of soft active materials
Source: Nat Commun. 2025 Dec 31;17:1192. doi: 10.1038/s41467-025-67963-3 (PMC12858825; doi:10.1038/s41467-025-67963-3)
Supplement: Supplementary file 4 — Source Data [file 41467_2025_67963_MOESM4_ESM.zip › Figure_4I_Settings.json]

{"image_binarization_parameters": {"frame_step": 2, "percentage_frames_evaluated": 0.05, "threshold_offset": 0.1}, "intensity_distribution_parameters": {"bin_size": 300, "frame_step": 2, "noise_threshold": 0.0005, "percentage_frames_evaluated": 0.05}, "optical_flow_parameters": {"downsample": 8, "exposure_time": 300, "frame_step": 2, "percentage_frames_evaluated": 0.05, "um_pixel_ratio": 1.3, "win_size": 32}, "reader": {"accept_dim_channels": true, "accept_dim_images": true, "binarization": true, "channel_select": -1, "intensity_distribution": true, "optical_flow": true, "verbose": true}, "writer": {"generate_barcode": true, "save_rds": true, "save_visualizations": false}}
