# Supplementary material for: BARCODE: high throughput screening and analysis of soft active materials
Source: Nat Commun. 2025 Dec 31;17:1192. doi: 10.1038/s41467-025-67963-3 (PMC12858825; doi:10.1038/s41467-025-67963-3)
Supplement: Supplementary file 4 — Source Data [file 41467_2025_67963_MOESM4_ESM.zip › Figure2B.csv]

Video1-time-minutes	Video1-connectivity	Video1-time-seconds	Video1-void-area	Video1-island-area	Video2-time-minutes	Video2-connectivity	Video2-time-seconds	Video2-void-area	Video2-island-area
0	1	0	15.1499331	60.5253476	0	1	0	27.13075162	42.99046296
0.006289	1	3.77	15.1980369	60.6322616	0.006289	1	1.885	27.09031618	42.98138148
0.012579	1	7.54	15.3099191	60.8033695	0.012579	1	3.77	27.4808819	42.96411357
0.018868	1	11.31	15.4079518	60.9872909	0.018868	1	5.655	28.1696068	42.93325436
0.025157	1	15.08	15.2331886	61.1652872	0.025157	1	7.54	28.56132046	42.8853349
0.031447	1	18.85	14.5013848	61.3585252	0.031447	1	9.425	28.24954442	42.83887282
0.037736	1	22.62	13.2580662	61.5900949	0.037736	1	11.31	29.98196289	42.83028709
0.044025	1	26.39	12.0039747	61.847598	0.044025	1	13.195	31.28345633	42.87815046
0.050314	1	30.16	11.3445762	62.0960256	0.050314	1	15.08	31.95030669	42.95891716
0.056604	1	33.93	11.4958782	62.3184095	0.056604	1	16.965	32.0313631	43.02600134
0.062893	1	37.7	12.1415842	62.5229005	0.062893	1	18.85	31.7517316	43.04849366
0.069182	1	41.47	12.718236	62.7146206	0.069182	1	20.735	31.51676095	43.02861623
0.075472	1	45.24	12.8245295	62.8832634	0.075472	1	22.62	31.71740638	42.98793634
0.081761	1	49.01	12.4515426	63.0196013	0.081761	1	24.505	32.36651354	42.94221657
0.08805	1	52.78	11.9269595	63.1284441	0.08805	1	26.39	33.08122753	42.88895739
0.09434	1	56.55	11.6473774	63.2202364	0.09434	1	28.275	33.44626335	42.816628
0.100629	1	60.32	11.7965703	63.295518	0.100629	1	30.16	33.30233776	42.72172063
0.106918	1	64.09	12.249687	63.3440379	0.106918	1	32.045	32.87061256	42.61240308
0.113208	1	67.86	12.6973437	63.3604511	0.113208	1	33.93	32.7768014	42.49859856
0.119497	1	71.63	12.8613222	63.3589911	0.119497	1	35.815	33.71063918	42.38186245
0.125786	1	75.4	12.641394	63.3743639	0.125786	1	37.7	35.81804362	42.25139773
0.132075	1	79.17	12.1184928	63.4456807	0.132075	1	39.585	38.5311707	42.08999686
0.138365	1	82.94	11.4520516	63.5853867	0.138365	1	41.47	41.05842212	41.88995497
0.144654	1	86.71	10.7862053	63.7577802	0.144654	1	43.355	42.92807164	41.66295211
0.150943	1	90.48	10.2516768	63.8955926	0.150943	1	45.24	44.10012225	41.43198832
0.157233	1	94.25	10.0272145	63.9489384	0.157233	1	47.125	44.77093783	41.21793103
0.163522	1	98.02	10.3169262	63.9314243	0.163522	1	49.01	45.16997467	41.02952692
0.169811	1	101.79	11.1640601	63.921268	0.169811	1	50.895	45.45850876	40.84996816
0.176101	1	105.56	12.265749	63.9982878	0.176101	1	52.78	45.7144229	40.63227787
0.18239	1	109.33	13.0809875	64.1669693	0.18239	1	54.665	45.95969497	40.32354403
0.188679	1	113.1	13.2132946	64.3557997	0.188679	1	56.55	46.19551236	39.89521125
0.194969	1	116.87	12.6435858	64.4979058	0.194969	1	58.435	46.42377026	39.34147577
0.201258	1	120.64	11.60302	64.5882573	0.201258	1	60.32	46.65180334	38.65777931
0.207547	1	124.41	10.3793147	64.6581108	0.207547	1	62.205	46.88410028	37.84821756
0.213836	1	128.18	9.29201754	64.726008	0.213836	1	64.09	47.11712435	36.96954665
0.220126	1	131.95	8.68956086	64.78922	0.220126	1	65.975	47.34637573	36.15003436
0.226415	1	135.72	8.81762382	64.8390489	0.226415	1	67.86	47.57379903	35.52649155
0.232704	1	139.49	9.68153795	64.8661167	0.232704	1	69.745	47.80118565	35.13032448
0.238994	1	143.26	11.0535964	64.860634	0.238994	1	71.63	48.01983785	34.83801314
0.245283	1	147.03	12.5835802	64.8193144	0.245283	1	73.515	48.21296913	34.47236772
0.251572	1	150.8	13.8821942	64.7489706	0.251572	1	75.4	48.36633585	33.97164661
0.257862	1	154.57	14.5876756	64.662258	0.257862	1	77.285	48.47569008	33.43679902
0.264151	1	158.34	14.5078098	64.5747094	0.264151	1	79.17	48.54920145	33.01532829
0.27044	1	162.11	13.7541214	64.5008355	0.27044	1	81.055	48.60391625	32.7791443
0.27673	1	165.88	12.666586	64.4418283	0.27673	1	82.94	48.65416436	32.71244752
0.283019	1	169.65	11.5719049	64.3817579	0.283019	1	84.825	48.70206583	32.76472254
0.289308	1	173.42	10.6170165	64.3114212	0.289308	1	86.71	48.74322174	32.88927614
0.295597	1	177.19	9.78902044	64.2570038	0.295597	1	88.595	48.77981827	33.05173651
0.301887	1	180.96	9.04560904	64.269311	0.301887	1	90.48	48.8253596	33.22595756
0.308176	1	184.73	8.41758924	64.3783433	0.308176	1	92.365	48.8997926	33.39273827
0.314465	1	188.5	7.98963185	64.5623007	0.314465	1	94.25	49.01779925	33.54611968
0.320755	1	192.27	7.81281085	64.7579977	0.320755	1	96.135	49.17260025	33.69591158
0.327044	1	196.04	7.88053118	64.8996376	0.327044	1	98.02	49.3330726	33.85689117
0.333333	1	199.81	8.18760875	64.958878	0.333333	1	99.905	49.46569286	34.03515141
0.339623	1	203.58	8.76747664	64.9558081	0.339623	1	101.79	49.55943325	34.22657739
0.345912	1	207.35	9.63748841	64.9310049	0.345912	1	103.675	49.62489372	34.42334256
0.352201	1	211.12	10.6978996	64.9069944	0.352201	1	105.56	49.67467027	34.61718587
0.358491	1	214.89	11.677436	64.8786183	0.358491	1	107.445	49.7125802	34.7982218
0.36478	1	218.66	12.2170957	64.8357299	0.36478	1	109.33	49.73964211	34.9546106
0.371069	1	222.43	12.0935753	64.7839816	0.371069	1	111.215	49.76222077	35.07172235
0.377358	1	226.2	11.4155266	64.7416407	0.377358	1	113.1	49.79019845	35.13577274
0.383648	1	229.97	10.612327	64.7247399	0.383648	1	114.985	49.82809446	35.15396774
0.389937	1	233.74	10.2018049	64.7371909	0.389937	1	116.87	49.87147612	35.1768937
0.396226	1	237.51	10.4876593	64.7673951	0.396226	1	118.755	49.91451635	35.2792576
0.402516	1	241.28	11.3774054	64.7962153	0.402516	1	120.64	49.95932768	35.4956027
0.408805	1	245.05	12.4409312	64.8167989	0.408805	0	122.525	50.01472713	35.7838327
0.415094	1	248.82	13.1734483	64.84039	0.415094	1	124.41	50.08600998	36.06459783
0.421384	1	252.59	13.2992183	64.872606	0.421384	1	126.295	50.16791392	36.28301142
0.427673	1	256.36	12.8951082	64.8933178	0.427673	1	128.18	50.24710875	36.42450397
0.433962	1	260.13	12.215668	64.8742031	0.433962	0	130.065	50.30865256	36.4978958
0.440252	1	263.9	11.4190933	64.8135917	0.440252	1	131.95	50.3406449	36.53177842
0.446541	1	267.67	10.5388767	64.743079	0.446541	1	133.835	50.33842422	36.58038239
0.45283	1	271.44	9.68517735	64.697603	0.45283	1	135.72	50.30780079	36.69767599
0.459119	1	275.21	9.10462789	64.6849762	0.459119	1	137.605	50.26118768	36.88119317
0.465409	1	278.98	8.96381206	64.6866285	0.465409	1	139.49	50.20767355	37.05549146
0.471698	1	282.75	9.15271025	64.6837117	0.471698	1	141.375	50.14766448	37.13955609
0.477987	1	286.52	9.39275754	64.678496	0.477987	0	143.26	50.07703191	37.13450835
0.484277	1	290.29	9.52143335	64.6902259	0.484277	1	145.145	49.99519632	37.12477712
0.490566	1	294.06	9.62519098	64.7311991	0.490566	1	147.03	49.90874812	37.18194309
0.496855	1	297.83	9.92107572	64.7881171	0.496855	1	148.915	49.82629665	37.28515204
0.503145	1	301.6	10.5206239	64.8322974	0.503145	0	150.8	49.75044441	37.35844904
0.509434	1	305.37	11.230237	64.8507688	0.509434	1	152.685	49.67751433	37.37187434
0.515723	1	309.14	11.578817	64.8617177	0.515723	1	154.57	49.60387541	37.37260011
0.522013	1	312.91	11.2004281	64.8936698	0.522013	0	156.455	49.52871711	37.4244026
0.528302	1	316.68	10.2488415	64.952047	0.528302	0	158.34	49.45244155	37.55181196
0.534591	1	320.45	9.32807616	65.0105153	0.534591	1	160.225	49.37633107	37.74421043
0.540881	1	324.22	8.98450958	65.0338693	0.540881	1	162.11	49.30125489	37.97969352
0.54717	1	327.99	9.29964639	65.0089457	0.54717	0	163.995	49.22420915	38.23018759
0.553459	1	331.76	9.91017994	64.9565154	0.553459	0	165.88	49.13950423	38.46209211
0.559748	1	335.53	10.3474922	64.9178691	0.559748	1	167.765	49.04474749	38.65286696
0.566038	1	339.3	10.3857014	64.93118	0.566038	1	169.65	48.94219646	38.80905602
0.572327	1	343.07	10.1352135	65.0093627	0.572327	1	171.535	48.83501147	38.958638
0.578616	1	346.84	9.86482374	65.1245216	0.578616	1	173.42	48.726476	39.1209786
0.584906	1	350.61	9.76291436	65.2174137	0.584906	1	175.305	48.621891	39.28993162
0.591195	1	354.38	9.83286412	65.2401602	0.591195	1	177.19	48.52635193	39.45044523
0.597484	1	358.15	9.93981256	65.1943763	0.597484	1	179.075	48.43901507	39.60490222
0.603774	1	361.92	9.92610612	65.1215379	0.603774	0	180.96	48.35074354	39.77450876
0.610063	1	365.69	9.72637572	65.0586016	0.610063	1	182.845	48.24857516	39.97716852
0.616352	1	369.46	9.4307524	65.0096776	0.616352	1	184.73	48.12395181	40.21131102
0.622642	1	373.23	9.24294634	64.957335	0.622642	1	186.615	47.97866754	40.46214701
0.628931	1	377	9.32653398	64.8920671	0.628931	1	188.5	47.82421231	40.71758775
0.63522	1	380.77	9.63810697	64.8265841	0.63522	1	190.385	47.67474863	40.9736409
0.641509	1	383.786	9.9201641	64.7852003	0.641509	0	192.27	47.53932981	41.22662595
0.647799	1				0.647799	1	194.155	47.41904636	41.46663916
0.654088	1				0.654088	1	196.04	47.30780634	41.6829284
0.660377	1				0.660377	0	197.925	47.19423531	41.87499411
0.666667	1				0.666667	0	199.81	47.06752258	42.05481858
0.672956	1				0.672956	1	201.695	46.92603106	42.23775193
0.679245	1				0.679245	0	203.58	46.77924235	42.43387685
0.685535	1				0.685535	1	205.465	46.63983331	42.64705112
0.691824	1				0.691824	1	207.35	46.51454064	42.87692839
0.698113	1				0.698113	1	209.235	46.40176223	43.11919439
0.704403	1				0.704403	1	211.12	46.29508098	43.36605389
0.710692	1				0.710692	1	213.005	46.18854032	43.60815148
0.716981	1				0.716981	1	214.89	46.08040914	43.83566457
0.72327	1				0.72327	1	216.775	45.97250945	44.03883
0.72956	1				0.72956	1	218.66	45.86515879	44.21184422
0.735849	1				0.735849	1	220.545	45.75410662	44.36015574
0.742138	1				0.742138	1	222.43	45.63453596	44.50262355
0.748428	1				0.748428	0	224.315	45.50677101	44.66111263
0.754717	1				0.754717	1	226.2	45.37527682	44.84528008
0.761006	1				0.761006	0	228.085	45.24196927	45.04938755
0.767296	1				0.767296	0	229.97	45.10238459	45.26370272
0.773585	1				0.773585	1	231.855	44.94924373	45.48389203
0.779874	1				0.779874	0	233.74	44.77988778	45.70780192
0.786164	1				0.786164	1	235.625	44.60095089	45.92876578
0.792453	1				0.792453	1	237.51	44.42577515	46.13708285
0.798742	1				0.798742	0	239.395	44.2656013	46.32733852
0.805031	1				0.805031	0	241.28	44.12143113	46.50271217
0.811321	1				0.811321	1	243.165	43.98514608	46.67213222
0.81761	1				0.81761	0	245.05	43.84922233	46.84334931
0.823899	1				0.823899	1	246.935	43.71430388	47.0175649
0.830189	1				0.830189	1	248.82	43.58675596	47.18954477
0.836478	1				0.836478	1	250.705	43.46994883	47.35263157
0.842767	1				0.842767	0	252.59	43.3592517	47.50390709
0.849057	1				0.849057	1	254.475	43.24586314	47.64549812
0.855346	1				0.855346	1	256.36	43.12409617	47.78287807
0.861635	1				0.861635	0	258.245	42.99334119	47.92352998
0.867925	1				0.867925	1	260.13	42.85423895	48.07664688
0.874214	1				0.874214	0	262.015	42.70621181	48.2514026
0.880503	1				0.880503	1	263.9	42.55000827	48.45029609
0.886792	1				0.886792	0	265.785	42.39024672	48.66145255
0.893082	1				0.893082	0	267.67	42.23265804	48.86223853
0.899371	1				0.899371	1	269.555	42.07971665	49.03690207
0.90566	1				0.90566	1	271.44	41.93172617	49.18972643
0.91195	1				0.91195	0	273.325	41.79121353	49.3369588
0.918239	1				0.918239	0	275.21	41.66144347	49.48840663
0.924528	1				0.924528	0	277.095	41.54022019	49.64130848
0.930818	1				0.930818	0	278.98	41.41969006	49.78899138
0.937107	1				0.937107	0	280.865	41.29347021	49.92968994
0.943396	1				0.943396	0	282.75	41.16061882	50.06751854
0.949686	1				0.949686	0	284.635	41.02251992	50.20794368
0.955975	1				0.955975	0	286.52	40.88021984	50.35285086
0.962264	1				0.962264	0	288.405	40.73705905	50.49959018
0.968553	1				0.968553	0	290.29	40.60088235	50.64418266
0.974843	1				0.974843	0	292.175	40.47941245	50.7839876
0.981132	1				0.981132	0	294.06	40.3722969	50.91684982
0.987421	1				0.987421	0	295.945	40.26949972	51.04085922
0.993711	1				0.993711	0	297.83	40.15948339	51.15752435
1	1				1	0	299.715	40.03901143	51.27392774
1.006289	1				1.006289	0	301.6	39.91386418	51.39938392
1.012579	1				1.012579	0	303.485	39.79024199	51.53946378
1.018868	1				1.018868	0	305.37	39.66819772	51.69179689
1.025157	1				1.025157	0	307.255	39.54517527	51.84631189
1.031447	1				1.031447	0	309.14	39.42363646	51.99123845
1.037736	1				1.037736	0	311.025	39.31252737	52.12111596
1.044025	1				1.044025	0	312.91	39.22172951	52.23860062
1.050314	1				1.050314	0	314.795	39.15581724	52.34829043
1.056604	1				1.056604	0	316.68	39.1102026	52.4513398
1.062893	1				1.062893	0	318.565	39.07134537	52.54680667
1.069182	1				1.069182	0	320.45	39.02342227	52.63525862
1.075472	1				1.075472	0	322.335	38.95682873	52.71950684
1.081761	1				1.081761	0	324.22	38.86926247	52.80489543
1.08805	1				1.08805	0	326.105	38.76100448	52.90009901
1.09434	1				1.09434	0	327.99	38.63407806	53.01323226
1.100629	1				1.100629	0	329.875	38.49603719	53.14274508
1.106918	1				1.106918	0	331.76	38.36007087	53.27266937
1.113208	1				1.113208	0	333.645	38.23814624	53.38067121
1.119497	1				1.119497	0	335.53	38.13392637	53.45395066
1.125786	1				1.125786	0	337.415	38.04251908	53.49796518
1.132075	1				1.132075	0	339.3	37.95599484	53.52974783
1.138365	1				1.138365	0	341.185	37.86762931	53.56508277
1.144654	1				1.144654	0	343.07	37.77249251	53.61195137
1.150943	1				1.150943	0	344.955	37.66913128	53.66943227
1.157233	1				1.157233	0	346.84	37.56320561	53.72839733
1.163522	1				1.163522	0	348.725	37.46591303	53.77836738
1.169811	1				1.169811	0	350.61	37.38597945	53.81894388
1.176101	1				1.176101	0	352.495	37.32426094	53.86128073
1.18239	1				1.18239	0	354.38	37.27561446	53.91560743
1.188679	1				1.188679	0	356.265	37.23446232	53.98177191
1.194969	1				1.194969	0	358.15	37.20255136	54.05389192
1.201258	1				1.201258	0	360.035	37.19460738	54.12672522
1.207547	1				1.207547	0	361.92	37.22785948	54.19374179
1.213836	1				1.213836	0	363.805	37.29832023	54.24633296
1.220126	1				1.220126	0	365.69	37.37454445	54.28104082
1.226415	1				1.226415	0	367.575	37.42120275	54.30392637
1.232704	1				1.232704	0	369.46	37.42377658	54.32444106
1.238994	1				1.238994	0	371.345	37.39000959	54.34731995
1.245283	1				1.245283	0	373.23	37.33791541	54.37090298
1.251572	1				1.251572	0	375.115	37.28733803	54.39040502
1.257862	1				1.257862	0	377	37.25632736	54.40136292
1.264151	1				1.264151	0
1.27044	1				1.27044	0
1.27673	1				1.27673	0
1.283019	1				1.283019	0
1.289308	1				1.289308	0
1.295597	1				1.295597	0
1.301887	1				1.301887	0
1.308176	1				1.308176	0
1.314465	1				1.314465	0
1.320755	1				1.320755	0
1.327044	1				1.327044	0
1.333333	1				1.333333	0
1.339623	1				1.339623	0
1.345912	1				1.345912	0
1.352201	1				1.352201	0
1.358491	1				1.358491	0
1.36478	1				1.36478	0
1.371069	1				1.371069	0
1.377358	1				1.377358	0
1.383648	1				1.383648	0
1.389937	1				1.389937	0
1.396226	1				1.396226	0
1.402516	1				1.402516	0
1.408805	1				1.408805	0
1.415094	1				1.415094	0
1.421384	1				1.421384	0
1.427673	1				1.427673	0
1.433962	1				1.433962	0
1.440252	1				1.440252	0
1.446541	1				1.446541	0
1.45283	1				1.45283	0
1.459119	1				1.459119	0
1.465409	1				1.465409	0
1.471698	1				1.471698	0
1.477987	1				1.477987	0
1.484277	1				1.484277	0
1.490566	1				1.490566	0
1.496855	1				1.496855	0
1.503145	1				1.503145	0
1.509434	1				1.509434	0
1.515723	1				1.515723	0
1.522013	1				1.522013	0
1.528302	1				1.528302	0
1.534591	1				1.534591	0
1.540881	1				1.540881	0
1.54717	1				1.54717	0
1.553459	1				1.553459	0
1.559748	1				1.559748	0
1.566038	1				1.566038	0
1.572327	1				1.572327	0
1.578616	1				1.578616	0
1.584906	1				1.584906	0
1.591195	1				1.591195	0
1.597484	1				1.597484	0
1.603774	1				1.603774	0
1.610063	1				1.610063	0
1.616352	1				1.616352	0
1.622642	1				1.622642	0
1.628931	1				1.628931	0
1.63522	1				1.63522	0
1.641509	1				1.641509	0
1.647799	1				1.647799	0
1.654088	1				1.654088	0
1.660377	1				1.660377	0
1.666667	1				1.666667	0
1.672956	1				1.672956	0
1.679245	1				1.679245	0
1.685535	1				1.685535	0
1.691824	1				1.691824	0
1.698113	1				1.698113	0
1.704403	1				1.704403	0
1.710692	1				1.710692	0
1.716981	1				1.716981	0
1.72327	1				1.72327	0
1.72956	1				1.72956	0
1.735849	1				1.735849	0
1.742138	1				1.742138	0
1.748428	1				1.748428	0
1.754717	1				1.754717	0
1.761006	1				1.761006	0
1.767296	1				1.767296	0
1.773585	1				1.773585	0
1.779874	1				1.779874	0
1.786164	1				1.786164	0
1.792453	1				1.792453	0
1.798742	1				1.798742	0
1.805031	1				1.805031	0
1.811321	1				1.811321	0
1.81761	1				1.81761	0
1.823899	1				1.823899	0
1.830189	1				1.830189	0
1.836478	1				1.836478	0
1.842767	1				1.842767	0
1.849057	1				1.849057	0
1.855346	1				1.855346	0
1.861635	1				1.861635	0
1.867925	1				1.867925	0
1.874214	1				1.874214	0
1.880503	1				1.880503	0
1.886792	1				1.886792	0
1.893082	1				1.893082	0
1.899371	1				1.899371	0
1.90566	1				1.90566	0
1.91195	1				1.91195	0
1.918239	1				1.918239	0
1.924528	1				1.924528	0
1.930818	1				1.930818	0
1.937107	1				1.937107	0
1.943396	1				1.943396	0
1.949686	1				1.949686	0
1.955975	1				1.955975	0
1.962264	1				1.962264	0
1.968553	1				1.968553	0
1.974843	1				1.974843	0
1.981132	1				1.981132	0
1.987421	1				1.987421	0
1.993711	1				1.993711	0
2	1				2	0
2.006289	1				2.006289	0
2.012579	1				2.012579	0
2.018868	1				2.018868	0
2.025157	1				2.025157	0
2.031447	1				2.031447	0
2.037736	1				2.037736	0
2.044025	1				2.044025	0
2.050314	1				2.050314	0
2.056604	1				2.056604	0
2.062893	1				2.062893	0
2.069182	1				2.069182	0
2.075472	1				2.075472	0
2.081761	1				2.081761	0
2.08805	1				2.08805	0
2.09434	1				2.09434	0
2.100629	1				2.100629	0
2.106918	1				2.106918	0
2.113208	1				2.113208	0
2.119497	1				2.119497	0
2.125786	1				2.125786	0
2.132075	1				2.132075	0
2.138365	1				2.138365	0
2.144654	1				2.144654	0
2.150943	1				2.150943	0
2.157233	1				2.157233	0
2.163522	1				2.163522	0
2.169811	1				2.169811	0
2.176101	1				2.176101	0
2.18239	1				2.18239	0
2.188679	1				2.188679	0
2.194969	1				2.194969	0
2.201258	1				2.201258	0
2.207547	1				2.207547	0
2.213836	1				2.213836	0
2.220126	1				2.220126	0
2.226415	1				2.226415	0
2.232704	1				2.232704	0
2.238994	1				2.238994	0
2.245283	1				2.245283	0
2.251572	1				2.251572	0
2.257862	1				2.257862	0
2.264151	1				2.264151	0
2.27044	1				2.27044	0
2.27673	1				2.27673	0
2.283019	1				2.283019	0
2.289308	1				2.289308	0
2.295597	1				2.295597	0
2.301887	1				2.301887	0
2.308176	1				2.308176	0
2.314465	1				2.314465	0
2.320755	1				2.320755	0
2.327044	1				2.327044	0
2.333333	1				2.333333	0
2.339623	1				2.339623	0
2.345912	1				2.345912	0
2.352201	1				2.352201	0
2.358491	1				2.358491	0
2.36478	1				2.36478	0
2.371069	1				2.371069	0
2.377358	1				2.377358	0
2.383648	1				2.383648	0
2.389937	1				2.389937	0
2.396226	1				2.396226	0
2.402516	1				2.402516	0
2.408805	1				2.408805	0
2.415094	1				2.415094	0
2.421384	1				2.421384	0
2.427673	1				2.427673	0
2.433962	1				2.433962	0
2.440252	1				2.440252	0
2.446541	1				2.446541	0
2.45283	1				2.45283	0
2.459119	1				2.459119	0
2.465409	1				2.465409	0
2.471698	1				2.471698	0
2.477987	1				2.477987	0
2.484277	1				2.484277	0
2.490566	1				2.490566	0
2.496855	1				2.496855	0
2.503145	1				2.503145	0
2.509434	1				2.509434	0
2.515723	1				2.515723	0
2.522013	1				2.522013	0
2.528302	1				2.528302	0
2.534591	1				2.534591	0
2.540881	1				2.540881	0
2.54717	1				2.54717	0
2.553459	1				2.553459	0
2.559748	1				2.559748	0
2.566038	1				2.566038	0
2.572327	1				2.572327	0
2.578616	1				2.578616	0
2.584906	1				2.584906	0
2.591195	1				2.591195	0
2.597484	1				2.597484	0
2.603774	1				2.603774	0
2.610063	1				2.610063	0
2.616352	1				2.616352	0
2.622642	1				2.622642	0
2.628931	1				2.628931	0
2.63522	1				2.63522	0
2.641509	1				2.641509	0
2.647799	1				2.647799	0
2.654088	1				2.654088	0
2.660377	1				2.660377	0
2.666667	1				2.666667	0
2.672956	1				2.672956	0
2.679245	1				2.679245	0
2.685535	1				2.685535	0
2.691824	1				2.691824	0
2.698113	1				2.698113	0
2.704403	1				2.704403	0
2.710692	1				2.710692	0
2.716981	1				2.716981	0
2.72327	1				2.72327	0
2.72956	1				2.72956	0
2.735849	1				2.735849	0
2.742138	1				2.742138	0
2.748428	1				2.748428	0
2.754717	1				2.754717	0
2.761006	1				2.761006	0
2.767296	1				2.767296	0
2.773585	1				2.773585	0
2.779874	1				2.779874	0
2.786164	1				2.786164	0
2.792453	1				2.792453	0
2.798742	1				2.798742	0
2.805031	1				2.805031	0
2.811321	1				2.811321	0
2.81761	1				2.81761	0
2.823899	1				2.823899	0
2.830189	1				2.830189	0
2.836478	1				2.836478	0
2.842767	1				2.842767	0
2.849057	1				2.849057	0
2.855346	1				2.855346	0
2.861635	1				2.861635	0
2.867925	1				2.867925	0
2.874214	1				2.874214	0
2.880503	1				2.880503	0
2.886792	1				2.886792	0
2.893082	1				2.893082	0
2.899371	1				2.899371	0
2.90566	1				2.90566	0
2.91195	1				2.91195	0
2.918239	1				2.918239	0
2.924528	1				2.924528	0
2.930818	1				2.930818	0
2.937107	1				2.937107	0
2.943396	1				2.943396	0
2.949686	1				2.949686	0
2.955975	1				2.955975	0
2.962264	1				2.962264	0
2.968553	1				2.968553	0
2.974843	1				2.974843	0
2.981132	1				2.981132	0
2.987421	1				2.987421	0
2.993711	1				2.993711	0
3	1				3	0
3.006289	1				3.006289	0
3.012579	1				3.012579	0
3.018868	1				3.018868	0
3.025157	1				3.025157	0
3.031447	1				3.031447	0
3.037736	1				3.037736	0
3.044025	1				3.044025	0
3.050314	1				3.050314	0
3.056604	1				3.056604	0
3.062893	1				3.062893	0
3.069182	1				3.069182	0
3.075472	1				3.075472	0
3.081761	1				3.081761	0
3.08805	1				3.08805	0
3.09434	1				3.09434	0
3.100629	1				3.100629	0
3.106918	1				3.106918	0
3.113208	1				3.113208	0
3.119497	1				3.119497	0
3.125786	1				3.125786	0
3.132075	1				3.132075	0
3.138365	1				3.138365	0
3.144654	1				3.144654	0
3.150943	1				3.150943	0
3.157233	1				3.157233	0
3.163522	1				3.163522	0
3.169811	1				3.169811	0
3.176101	1				3.176101	0
3.18239	1				3.18239	0
3.188679	1				3.188679	0
3.194969	1				3.194969	0
3.201258	1				3.201258	0
3.207547	1				3.207547	0
3.213836	1				3.213836	0
3.220126	1				3.220126	0
3.226415	1				3.226415	0
3.232704	1				3.232704	0
3.238994	1				3.238994	0
3.245283	1				3.245283	0
3.251572	1				3.251572	0
3.257862	1				3.257862	0
3.264151	1				3.264151	0
3.27044	1				3.27044	0
3.27673	1				3.27673	0
3.283019	1				3.283019	0
3.289308	1				3.289308	0
3.295597	1				3.295597	0
3.301887	1				3.301887	0
3.308176	1				3.308176	0
3.314465	1				3.314465	0
3.320755	1				3.320755	0
3.327044	1				3.327044	0
3.333333	1				3.333333	0
3.339623	1				3.339623	0
3.345912	1				3.345912	0
3.352201	1				3.352201	0
3.358491	1				3.358491	0
3.36478	1				3.36478	0
3.371069	1				3.371069	0
3.377358	1				3.377358	0
3.383648	1				3.383648	0
3.389937	1				3.389937	0
3.396226	1				3.396226	0
3.402516	1				3.402516	0
3.408805	1				3.408805	0
3.415094	1				3.415094	0
3.421384	1				3.421384	0
3.427673	1				3.427673	0
3.433962	1				3.433962	0
3.440252	1				3.440252	0
3.446541	1				3.446541	0
3.45283	1				3.45283	0
3.459119	1				3.459119	0
3.465409	1				3.465409	0
3.471698	1				3.471698	0
3.477987	1				3.477987	0
3.484277	1				3.484277	0
3.490566	1				3.490566	0
3.496855	1				3.496855	0
3.503145	1				3.503145	0
3.509434	1				3.509434	0
3.515723	1				3.515723	0
3.522013	1				3.522013	0
3.528302	1				3.528302	0
3.534591	1				3.534591	0
3.540881	1				3.540881	0
3.54717	1				3.54717	0
3.553459	1				3.553459	0
3.559748	1				3.559748	0
3.566038	1				3.566038	0
3.572327	1				3.572327	0
3.578616	1				3.578616	0
3.584906	1				3.584906	0
3.591195	1				3.591195	0
3.597484	1				3.597484	0
3.603774	1				3.603774	0
3.610063	1				3.610063	0
3.616352	1				3.616352	0
3.622642	1				3.622642	0
3.628931	1				3.628931	0
3.63522	1				3.63522	0
3.641509	1				3.641509	0
3.647799	1				3.647799	0
3.654088	1				3.654088	0
3.660377	1				3.660377	0
3.666667	1				3.666667	0
3.672956	1				3.672956	0
3.679245	1				3.679245	0
3.685535	1				3.685535	0
3.691824	1				3.691824	0
3.698113	1				3.698113	0
3.704403	1				3.704403	0
3.710692	1				3.710692	0
3.716981	1				3.716981	0
3.72327	1				3.72327	0
3.72956	1				3.72956	0
3.735849	1				3.735849	0
3.742138	1				3.742138	0
3.748428	1				3.748428	0
3.754717	1				3.754717	0
3.761006	1				3.761006	0
3.767296	1				3.767296	0
3.773585	1				3.773585	0
3.779874	1				3.779874	0
3.786164	1				3.786164	0
3.792453	1				3.792453	0
3.798742	1				3.798742	0
3.805031	1				3.805031	0
3.811321	1				3.811321	0
3.81761	1				3.81761	0
3.823899	1				3.823899	0
3.830189	1				3.830189	0
3.836478	1				3.836478	0
3.842767	1				3.842767	0
3.849057	1				3.849057	0
3.855346	1				3.855346	0
3.861635	1				3.861635	0
3.867925	1				3.867925	0
3.874214	1				3.874214	0
3.880503	1				3.880503	0
3.886792	1				3.886792	0
3.893082	1				3.893082	0
3.899371	1				3.899371	0
3.90566	1				3.90566	0
3.91195	1				3.91195	0
3.918239	1				3.918239	0
3.924528	1				3.924528	0
3.930818	1				3.930818	0
3.937107	1				3.937107	0
3.943396	1				3.943396	0
3.949686	1				3.949686	0
3.955975	1				3.955975	0
3.962264	1				3.962264	0
3.968553	1				3.968553	0
3.974843	1				3.974843	0
3.981132	1				3.981132	0
3.987421	1				3.987421	0
3.993711	1				3.993711	0
4	1				4	0
4.006289	1				4.006289	0
4.012579	1				4.012579	0
4.018868	1				4.018868	0
4.025157	1				4.025157	0
4.031447	1				4.031447	0
4.037736	1				4.037736	0
4.044025	1				4.044025	0
4.050314	1				4.050314	0
4.056604	1				4.056604	0
4.062893	1				4.062893	0
4.069182	1				4.069182	0
4.075472	1				4.075472	0
4.081761	1				4.081761	0
4.08805	1				4.08805	0
4.09434	1				4.09434	0
4.100629	1				4.100629	0
4.106918	1				4.106918	0
4.113208	1				4.113208	0
4.119497	1				4.119497	0
4.125786	1				4.125786	0
4.132075	1				4.132075	0
4.138365	1				4.138365	0
4.144654	1				4.144654	0
4.150943	1				4.150943	0
4.157233	1				4.157233	0
4.163522	1				4.163522	0
4.169811	1				4.169811	0
4.176101	1				4.176101	0
4.18239	1				4.18239	0
4.188679	1				4.188679	0
4.194969	1				4.194969	0
4.201258	1				4.201258	0
4.207547	1				4.207547	0
4.213836	1				4.213836	0
4.220126	1				4.220126	0
4.226415	1				4.226415	0
4.232704	1				4.232704	0
4.238994	1				4.238994	0
4.245283	1				4.245283	0
4.251572	1				4.251572	0
4.257862	1				4.257862	0
4.264151	1				4.264151	0
4.27044	1				4.27044	0
4.27673	1				4.27673	0
4.283019	1				4.283019	0
4.289308	1				4.289308	0
4.295597	1				4.295597	0
4.301887	1				4.301887	0
4.308176	1				4.308176	0
4.314465	1				4.314465	0
4.320755	1				4.320755	0
4.327044	1				4.327044	0
4.333333	1				4.333333	0
4.339623	1				4.339623	0
4.345912	1				4.345912	0
4.352201	1				4.352201	0
4.358491	1				4.358491	0
4.36478	1				4.36478	0
4.371069	1				4.371069	0
4.377358	1				4.377358	0
4.383648	1				4.383648	0
4.389937	1				4.389937	0
4.396226	1				4.396226	0
4.402516	1				4.402516	0
4.408805	1				4.408805	0
4.415094	1				4.415094	0
4.421384	1				4.421384	0
4.427673	1				4.427673	0
4.433962	1				4.433962	0
4.440252	1				4.440252	0
4.446541	1				4.446541	0
4.45283	1				4.45283	0
4.459119	1				4.459119	0
4.465409	1				4.465409	0
4.471698	1				4.471698	0
4.477987	1				4.477987	0
4.484277	1				4.484277	0
4.490566	1				4.490566	0
4.496855	1				4.496855	0
4.503145	1				4.503145	0
4.509434	1				4.509434	0
4.515723	1				4.515723	0
4.522013	1				4.522013	0
4.528302	1				4.528302	0
4.534591	1				4.534591	0
4.540881	1				4.540881	0
4.54717	1				4.54717	0
4.553459	1				4.553459	0
4.559748	1				4.559748	0
4.566038	1				4.566038	0
4.572327	1				4.572327	0
4.578616	1				4.578616	0
4.584906	1				4.584906	0
4.591195	1				4.591195	0
4.597484	1				4.597484	0
4.603774	1				4.603774	0
4.610063	1				4.610063	0
4.616352	1				4.616352	0
4.622642	1				4.622642	0
4.628931	1				4.628931	0
4.63522	1				4.63522	0
4.641509	1				4.641509	0
4.647799	1				4.647799	0
4.654088	1				4.654088	0
4.660377	1				4.660377	0
4.666667	1				4.666667	0
4.672956	1				4.672956	0
4.679245	1				4.679245	0
4.685535	1				4.685535	0
4.691824	1				4.691824	0
4.698113	1				4.698113	0
4.704403	1				4.704403	0
4.710692	1				4.710692	0
4.716981	1				4.716981	0
4.72327	1				4.72327	0
4.72956	1				4.72956	0
4.735849	1				4.735849	0
4.742138	1				4.742138	0
4.748428	1				4.748428	0
4.754717	1				4.754717	0
4.761006	1				4.761006	0
4.767296	1				4.767296	0
4.773585	1				4.773585	0
4.779874	1				4.779874	0
4.786164	1				4.786164	0
4.792453	1				4.792453	0
4.798742	1				4.798742	0
4.805031	1				4.805031	0
4.811321	1				4.811321	0
4.81761	1				4.81761	0
4.823899	1				4.823899	0
4.830189	1				4.830189	0
4.836478	1				4.836478	0
4.842767	1				4.842767	0
4.849057	1				4.849057	0
4.855346	1				4.855346	0
4.861635	1				4.861635	0
4.867925	1				4.867925	0
4.874214	1				4.874214	0
4.880503	1				4.880503	0
4.886792	1				4.886792	0
4.893082	1				4.893082	0
4.899371	1				4.899371	0
4.90566	1				4.90566	0
4.91195	1				4.91195	0
4.918239	1				4.918239	0
4.924528	1				4.924528	0
4.930818	1				4.930818	0
4.937107	1				4.937107	0
4.943396	1				4.943396	0
4.949686	1				4.949686	0
4.955975	1				4.955975	0
4.962264	1				4.962264	0
4.968553	1				4.968553	0
4.974843	1				4.974843	0
4.981132	1				4.981132	0
4.987421	1				4.987421	0
4.993711	1				4.993711	0
5	1				5	0
5.006289	1				5.006289	0
5.012579	1				5.012579	0
5.018868	1				5.018868	0
5.025157	1				5.025157	0
5.031447	1				5.031447	0
5.037736	1				5.037736	0
5.044025	1				5.044025	0
5.050314	1				5.050314	0
5.056604	1				5.056604	0
5.062893	1				5.062893	0
5.069182	1				5.069182	0
5.075472	1				5.075472	0
5.081761	1				5.081761	0
5.08805	1				5.08805	0
5.09434	1				5.09434	0
5.100629	1				5.100629	0
5.106918	1				5.106918	0
5.113208	1				5.113208	0
5.119497	1				5.119497	0
5.125786	1				5.125786	0
5.132075	1				5.132075	0
5.138365	1				5.138365	0
5.144654	1				5.144654	0
5.150943	1				5.150943	0
5.157233	1				5.157233	0
5.163522	1				5.163522	0
5.169811	1				5.169811	0
5.176101	1				5.176101	0
5.18239	1				5.18239	0
5.188679	1				5.188679	0
5.194969	1				5.194969	0
5.201258	1				5.201258	0
5.207547	1				5.207547	0
5.213836	1				5.213836	0
5.220126	1				5.220126	0
5.226415	1				5.226415	0
5.232704	1				5.232704	0
5.238994	1				5.238994	0
5.245283	1				5.245283	0
5.251572	1				5.251572	0
5.257862	1				5.257862	0
5.264151	1				5.264151	0
5.27044	1				5.27044	0
5.27673	1				5.27673	0
5.283019	1				5.283019	0
5.289308	1				5.289308	0
5.295597	1				5.295597	0
5.301887	1				5.301887	0
5.308176	1				5.308176	0
5.314465	1				5.314465	0
5.320755	1				5.320755	0
5.327044	1				5.327044	0
5.333333	1				5.333333	0
5.339623	1				5.339623	0
5.345912	1				5.345912	0
5.352201	1				5.352201	0
5.358491	1				5.358491	0
5.36478	1				5.36478	0
5.371069	1				5.371069	0
5.377358	1				5.377358	0
5.383648	1				5.383648	0
5.389937	1				5.389937	0
5.396226	1				5.396226	0
5.402516	1				5.402516	0
5.408805	1				5.408805	0
5.415094	1				5.415094	0
5.421384	1				5.421384	0
5.427673	1				5.427673	0
5.433962	1				5.433962	0
5.440252	1				5.440252	0
5.446541	1				5.446541	0
5.45283	1				5.45283	0
5.459119	1				5.459119	0
5.465409	1				5.465409	0
5.471698	1				5.471698	0
5.477987	1				5.477987	0
5.484277	1				5.484277	0
5.490566	1				5.490566	0
5.496855	1				5.496855	0
5.503145	1				5.503145	0
5.509434	1				5.509434	0
5.515723	1				5.515723	0
5.522013	1				5.522013	0
5.528302	1				5.528302	0
5.534591	1				5.534591	0
5.540881	1				5.540881	0
5.54717	1				5.54717	0
5.553459	1				5.553459	0
5.559748	1				5.559748	0
5.566038	1				5.566038	0
5.572327	1				5.572327	0
5.578616	1				5.578616	0
5.584906	1				5.584906	0
5.591195	1				5.591195	0
5.597484	1				5.597484	0
5.603774	1				5.603774	0
5.610063	1				5.610063	0
5.616352	1				5.616352	0
5.622642	1				5.622642	0
5.628931	1				5.628931	0
5.63522	1				5.63522	0
5.641509	1				5.641509	0
5.647799	1				5.647799	0
5.654088	1				5.654088	0
5.660377	1				5.660377	0
5.666667	1				5.666667	0
5.672956	1				5.672956	0
5.679245	1				5.679245	0
5.685535	1				5.685535	0
5.691824	1				5.691824	0
5.698113	1				5.698113	0
5.704403	1				5.704403	0
5.710692	1				5.710692	0
5.716981	1				5.716981	0
5.72327	1				5.72327	0
5.72956	1				5.72956	0
5.735849	1				5.735849	0
5.742138	1				5.742138	0
5.748428	1				5.748428	0
5.754717	1				5.754717	0
5.761006	1				5.761006	0
5.767296	1				5.767296	0
5.773585	1				5.773585	0
5.779874	1				5.779874	0
5.786164	1				5.786164	0
5.792453	1				5.792453	0
5.798742	1				5.798742	0
5.805031	1				5.805031	0
5.811321	1				5.811321	0
5.81761	1				5.81761	0
5.823899	1				5.823899	0
5.830189	1				5.830189	0
5.836478	1				5.836478	0
5.842767	1				5.842767	0
5.849057	1				5.849057	0
5.855346	1				5.855346	0
5.861635	1				5.861635	0
5.867925	1				5.867925	0
5.874214	1				5.874214	0
5.880503	1				5.880503	0
5.886792	1				5.886792	0
5.893082	1				5.893082	0
5.899371	1				5.899371	0
5.90566	1				5.90566	0
5.91195	1				5.91195	0
5.918239	1				5.918239	0
5.924528	1				5.924528	0
5.930818	1				5.930818	0
5.937107	1				5.937107	0
5.943396	1				5.943396	0
5.949686	1				5.949686	0
5.955975	1				5.955975	0
5.962264	1				5.962264	0
5.968553	1				5.968553	0
5.974843	1				5.974843	0
5.981132	1				5.981132	0
5.987421	1				5.987421	0
5.993711	1				5.993711	0
6	1				6	0
6.006289	1				6.006289	0
6.012579	1				6.012579	0
6.018868	1				6.018868	0
6.025157	1				6.025157	0
6.031447	1				6.031447	0
6.037736	1				6.037736	0
6.044025	1				6.044025	0
6.050314	1				6.050314	0
6.056604	1				6.056604	0
6.062893	1				6.062893	0
6.069182	1				6.069182	0
6.075472	1				6.075472	0
6.081761	1				6.081761	0
6.08805	1				6.08805	0
6.09434	1				6.09434	0
6.100629	1				6.100629	0
6.106918	1				6.106918	0
6.113208	1				6.113208	0
6.119497	1				6.119497	0
6.125786	1				6.125786	0
6.132075	1				6.132075	0
6.138365	1				6.138365	0
6.144654	1				6.144654	0
6.150943	1				6.150943	0
6.157233	1				6.157233	0
6.163522	1				6.163522	0
6.169811	1				6.169811	0
6.176101	1				6.176101	0
6.18239	1				6.18239	0
6.188679	1				6.188679	0
6.194969	1				6.194969	0
6.201258	1				6.201258	0
6.207547	1				6.207547	0
6.213836	1				6.213836	0
6.220126	1				6.220126	0
6.226415	1				6.226415	0
6.232704	1				6.232704	0
6.238994	1				6.238994	0
6.245283	1				6.245283	0
6.251572	1				6.251572	0
6.257862	1				6.257862	0
6.264151	1				6.264151	0
6.27044	1				6.27044	0
6.27673	1				6.27673	0
6.283019	1				6.283019	0
6.289308	1				6.289308	0
6.295597	1
6.301887	1
6.308176	1
6.314465	1
6.320755	1
6.327044	1
6.333333	1
6.339623	1
6.345912	1
6.352201	1
6.358491	1
6.36478	1
6.371069	1
6.377358	1
6.383648	1
6.389937	1
6.396226	1
6.402516	1
