# Supplementary material for: BARCODE: high throughput screening and analysis of soft active materials
Source: Nat Commun. 2025 Dec 31;17:1192. doi: 10.1038/s41467-025-67963-3 (PMC12858825; doi:10.1038/s41467-025-67963-3)
Supplement: Supplementary file 4 — Source Data [file 41467_2025_67963_MOESM4_ESM.zip › Figure2C.csv]

Video1-probability-0-min	Video1-Intensity-0-min	Video1-probability-6-min	Video1-Intensity-6-min	Video2-probability-0-min	Video2-Intensity-0-min	Video2-probability-6-min	Video2-Intensity-6-min	time-minutes	Video1-S_1-i	Video1-S_2-i	Video1-K	Video2-S_1-i	Video2-S_2-i	Video2-K
182.88	0.00052316	176	0.00052489	356.303333	0.00051109	225.2933333	0.00051917	0	0.5344071	0.50742092	0.92580023	0.509786004	-3.535307487	1.621743435
190.76	0.00076935	180.893333	0.00118873	369.24	0.00066596	238.3666667	0.00074822	0.06283333	0.40315989	0.56616523	1.41528785	0.515398502	-3.501840379	1.668228394
198.64	0.00172334	185.786667	0.00169819	382.176667	0.00052658	251.44	0.00087038	0.12566667	0.52765422	0.3289898	1.04906565	0.506712794	-3.463458525	1.691974341
206.52	0.00253885	190.68	0.00230027	395.113333	0.0006195	264.5133333	0.00105361	0.1885	0.61233657	0.58429054	1.16572193	0.546686195	-3.363069011	1.650189248
214.4	0.00364671	195.573333	0.00328831	408.05	0.00060401	277.5866667	0.00161859	0.25133333	0.52493739	0.28958208	1.23104871	0.518500597	-3.345434455	1.724583405
222.28	0.00487767	200.466667	0.00418371	420.986667	0.0007434	290.66	0.0018171	0.31416667	0.40693164	0.48091043	1.27287893	0.579038367	-3.206613098	1.602246456
230.16	0.00617018	205.36	0.0054342	433.923333	0.0009912	303.7333333	0.00212249	0.377	0.5351095	0.39196824	1.18449109	0.60307357	-3.144918806	1.552007527
238.04	0.00641637	210.253333	0.00674643	446.86	0.0007434	316.8066667	0.00245843	0.43983333	0.67203896	0.22401299	1.00513897	0.626845625	-3.0534138	1.430501954
245.92	0.01021696	215.146667	0.00864531	459.796667	0.0011151	329.88	0.00274855	0.50266667	0.31104171	0.22257685	1.20872895	0.643152863	-2.981131184	1.336343677
253.8	0.01175565	220.04	0.00784253	472.733333	0.00103767	342.9533333	0.00308449	0.5655	0.62288747	0.20762916	1.12013907	0.664930134	-2.89443528	1.205080555
261.68	0.01346361	224.933333	0.01151679	485.67	0.00137839	356.0266667	0.00340515	0.62833333	0.54152075	0.26974409	0.9843737	0.681066723	-2.80944628	1.058355657
269.56	0.01592553	229.826667	0.01247395	498.606667	0.00133193	369.1	0.00326772	0.69116667	0.6006371	0.3228118	1.19409123	0.68782943	-2.731780001	0.937837785
277.44	0.01744884	234.72	0.01375531	511.543333	0.00119254	382.1733333	0.00345096	0.754	0.41082756	0.51539291	1.01486407	0.717594668	-2.645157636	0.783387333
285.32	0.02051085	239.613333	0.01528367	524.48	0.00147132	395.2466667	0.00323718	0.81683333	0.49115644	0.4137607	1.06258391	0.718341627	-2.6009641	0.707823808
293.2	0.0232805	244.506667	0.01695098	537.416667	0.00133193	408.32	0.00352731	0.87966667	0.33765377	0.30795731	0.87524314	0.74749858	-2.566635243	0.658338979
301.08	0.02106478	249.4	0.01888074	550.353333	0.00151778	421.3933333	0.00287071	0.9425	0.45026939	0.44880303	0.71082898	0.799346834	-2.47518043	0.489005752
308.96	0.02658871	254.293333	0.02017754	563.29	0.00159522	434.4666667	0.00306922	1.00533333	0.49166353	0.22926866	0.46598857	0.771139312	-2.424070184	0.387680283
316.84	0.02685028	259.186667	0.0212582	576.226667	0.00192046	447.54	0.00352731	1.06816667	0.44038961	0.55235336	0.57474104	0.809308184	-2.365508143	0.289906074
324.72	0.02831205	264.08	0.01900425	589.163333	0.00178107	460.6133333	0.00300814	1.131	0.27215561	0.47274636	1.15419197	0.829932648	-2.305880642	0.160896855
332.6	0.02914295	268.973333	0.02334234	602.1	0.00196692	473.6866667	0.00323718	1.19383333	0.45660921	0.15220307	0.91398968	0.874953787	-2.256020283	0.06348717
340.48	0.03029697	273.866667	0.02431494	615.036667	0.00188948	486.76	0.00288598	1.25666667	0.40423145	0.47551753	0.77474927	0.868888731	-2.206546788	-0.029444423
348.36	0.03095861	278.76	0.0274643	627.973333	0.00209082	499.8333333	0.00274855	1.3195	0.44361555	0.27767767	0.6594108	0.872950145	-2.172864108	-0.096768635
356.24	0.03125096	283.653333	0.02684678	640.91	0.0024935	512.9066667	0.00259586	1.38233333	0.34129333	0.34311417	0.64871449	0.90463372	-2.129998923	-0.182959562
364.12	0.02721957	288.546667	0.0274643	653.846667	0.00243155	525.98	0.00293179	1.44516667	0.51757526	0.30507369	0.6370965	0.936898005	-2.092822259	-0.261226363
372	0.03051239	293.44	0.02703203	666.783333	0.0028652	539.0533333	0.00224465	1.508	0.36256894	0.41713158	0.43730205	0.955314054	-2.059140064	-0.331192766
379.88	0.02989691	298.333333	0.02706291	679.72	0.00272581	552.1266667	0.00201561	1.57083333	0.48323672	0.37238629	0.63702528	0.954587794	-2.030806294	-0.380446091
387.76	0.02975842	303.226667	0.02851409	692.656667	0.00302007	565.2	0.00225992	1.63366667	0.47310343	0.55993455	0.7710066	0.960584511	-2.001790862	-0.442308678
395.64	0.0296661	308.12	0.02786569	705.593333	0.0029891	578.2733333	0.0024737	1.6965	0.57431354	0.39092529	0.76141657	0.976042527	-1.972218737	-0.504526656
403.52	0.02874288	313.013333	0.02249325	718.53	0.00354665	591.3466667	0.00201561	1.75933333	0.46138511	0.35670535	0.58327173	0.998900657	-1.939272293	-0.565924818
411.4	0.02755809	317.906667	0.02712466	731.466667	0.00345372	604.42	0.00189345	1.82216667	0.33715327	0.4528796	0.91444384	1.003740679	-1.907198297	-0.62964181
419.28	0.02595784	322.8	0.027912	744.403333	0.0037325	617.4933333	0.00184764	1.885	0.37314108	0.60115323	0.54703684	1.000397396	-1.878830436	-0.681452787
427.16	0.02546546	327.693333	0.02545735	757.34	0.00370152	630.5666667	0.00212249	1.94783333	0.46492402	0.15497467	0.51886888	1.02759012	-1.84948418	-0.732986884
435.04	0.02175719	332.586667	0.02545735	770.276667	0.00388737	643.64	0.00174075	2.01066667	0.45788804	0.42062683	0.61973639	1.038813908	-1.814519051	-0.801068299
442.92	0.02271119	337.48	0.02500965	783.213333	0.00429005	656.7133333	0.00192399	2.0735	0.41575864	0.39447225	0.48060302	1.040936305	-1.790746349	-0.840497936
450.8	0.02064933	342.373333	0.02366654	796.15	0.00411969	669.7866667	0.00187818	2.13633333	0.37573728	0.51516326	0.65821153	1.070392517	-1.759877462	-0.897481951
458.68	0.02035698	347.266667	0.02181397	809.086667	0.00421261	682.86	0.00177129	2.19916667	0.51218712	0.42592263	0.62492283	1.075251664	-1.732552055	-0.946130478
466.56	0.01987998	352.16	0.02189116	822.023333	0.00399579	695.9333333	0.00187818	2.262	0.24146045	0.49487354	1.00624187	1.075592265	-1.708412107	-0.986568179
474.44	0.01872596	357.053333	0.01789271	834.96	0.00495602	709.0066667	0.00172548	2.32483333	0.35810606	0.44369592	0.76079489	1.059143183	-1.68056859	-1.036330435
482.32	0.01815664	361.946667	0.02036279	847.896667	0.00490955	722.08	0.0016644	2.38766667	0.5863756	0.47525056	1.00954409	1.053570936	-1.656877293	-1.076014486
490.2	0.01663333	366.84	0.01956002	860.833333	0.00554454	735.1533333	0.00157278	2.4505	0.25697566	0.22554311	1.0077424	1.089982777	-1.632955717	-1.117566858
498.08	0.01343284	371.733333	0.01922038	873.77	0.00545162	748.2266667	0.00143536	2.51333333	0.35091436	0.39856685	0.886491	1.062304197	-1.613541665	-1.147290818
505.96	0.01531005	376.626667	0.01742956	886.706667	0.00517284	761.3	0.0014659	2.57616667	0.51731238	0.44723305	0.64723486	1.092099878	-1.590273771	-1.186071191
513.84	0.01360209	381.52	0.01783095	899.643333	0.00616404	774.3733333	0.00157278	2.639	0.45859438	0.39983039	0.65882964	1.063180444	-1.57006779	-1.219996049
521.72	0.01326358	386.413333	0.01577769	912.58	0.00573039	787.4466667	0.00178656	2.70183333	0.54572576	0.28670884	0.82485578	1.059067611	-1.54980057	-1.251907393
529.6	0.01157101	391.306667	0.01608645	925.516667	0.00608661	800.52	0.00171021	2.76466667	0.44020036	0.25296573	0.73013847	1.081128511	-1.529980936	-1.281086785
537.48	0.01135559	396.2	0.01407951	938.453333	0.00599368	813.5933333	0.00193926	2.8275	0.58318237	0.49905405	0.72033969	1.068574139	-1.507732096	-1.313373581
545.36	0.01030928	401.093333	0.01071401	951.39	0.00652026	826.6666667	0.00186291	2.89033333	0.39479443	0.44715526	0.7868098	1.071262994	-1.486380455	-1.343637257
553.24	0.00977073	405.986667	0.01306059	964.326667	0.00681452	839.74	0.00148116	2.95316667	0.56505572	0.29236678	0.85609076	1.079320758	-1.467492709	-1.370415674
561.12	0.00790891	410.88	0.01157854	977.263333	0.00698488	852.8133333	0.00198507	3.016	0.52812746	0.37398207	0.77377668	1.059570875	-1.446440138	-1.398022819
569	0.00880135	415.773333	0.01181011	990.2	0.00782121	865.8866667	0.0018171	3.07883333	0.42721639	0.39358923	0.91719543	1.04599461	-1.42649352	-1.423458807
576.88	0.00804739	420.666667	0.01148591	1003.13667	0.00737207	878.96	0.0021683	3.14166667	0.56639301	0.29746669	0.76730476	1.026964792	-1.406457861	-1.44697614
584.76	0.00715495	425.56	0.00938634	1016.07333	0.00707781	892.0333333	0.0016644	3.2045	0.51285192	0.17095064	1.11847392	1.012292385	-1.389340748	-1.467213624
592.64	0.00643176	430.453333	0.0087225	1029.01	0.0070933	905.1066667	0.00203088	3.26733333	0.35720592	0.26355606	0.98040584	0.990053319	-1.370445222	-1.488445782
600.52	0.00667795	435.346667	0.00875338	1041.94667	0.00731012	918.18	0.00212249	3.33016667	0.38444157	0.41599123	1.01413908	0.996049124	-1.353782765	-1.508405797
608.4	0.00624711	440.24	0.00785797	1054.88333	0.00741854	931.2533333	0.00206141	3.393	0.35867483	0.4382176	0.49333457	0.991164725	-1.335343527	-1.524772645
616.28	0.00580089	445.133333	0.00670012	1067.82	0.00720171	944.3266667	0.0021683	3.45583333	0.42955794	0.6193903	0.57156564	0.964544188	-1.317388446	-1.540651533
624.16	0.00501616	450.026667	0.00551139	1080.75667	0.00788316	957.4	0.00238208	3.51866667	0.51030307	0.36551986	0.91854191	0.956323896	-1.303103667	-1.556808972
632.04	0.00441606	454.92	0.00646854	1093.69333	0.00842523	970.4733333	0.00225992	3.5815	0.34525182	0.40542394	1.19648123	0.921629607	-1.288851244	-1.569174428
639.92	0.00466226	459.813333	0.00577383	1106.63	0.00802255	983.5466667	0.002321	3.64433333	0.3929141	0.65322239	0.81642526	0.892739062	-1.273886869	-1.579059007
647.8	0.00389291	464.706667	0.00558858	1119.56667	0.00775926	996.62	0.0019698	3.70716667	0.30235403	0.53689082	0.99255907	0.888167966	-1.262180838	-1.589135562
655.68	0.00403139	469.6	0.00544963	1132.50333	0.00836328	1009.693333	0.00284017	3.77	0.39043577	0.48424709	1.09504099	0.848018135	-1.248245196	-1.597726798
663.56	0.00392368	474.493333	0.00500193	1145.44	0.00785219	1022.766667	0.00273328	3.83283333	0.40967785	0.60088318	1.05061525	0.80667498	-1.233345513	-1.605054763
671.44	0.00335436	479.386667	0.00481667	1158.37667	0.00831681	1035.84	0.00265693	3.89566667	0.50636304	0.29039455	1.24043025	0.766737481	-1.221744852	-1.610349106
679.32	0.00298507	484.28	0.00429178	1171.31333	0.00876595	1048.913333	0.00264167	3.9585	0.63407794	0.35774859	1.23810153	0.720000498	-1.209264451	-1.613984673
687.2	0.00258501	489.173333	0.00382864	1184.25	0.00842523	1061.986667	0.00290125	4.02133333	0.21879431	0.36723557	1.17145832	0.692149458	-1.198575824	-1.617841094
695.08	0.00289275	494.066667	0.00294867	1197.18667	0.00884339	1075.06	0.00306922	4.08416667	0.21524643	0.36524875	1.23043898	0.655993723	-1.187161065	-1.622132245
702.96	0.00215418	498.96	0.00327287	1210.12333	0.00871949	1088.133333	0.00276382	4.147	0.54395341	0.1813178	1.07241549	0.628691671	-1.177707244	-1.621761849
710.84	0.00221573	503.853333	0.00290235	1223.06	0.00777475	1101.206667	0.00311503	4.20983333	0.62684806	0.35546975	1.31056194	0.568510495	-1.168477606	-1.622487
718.72	0.00178489	508.746667	0.00262447	1235.99667	0.00825486	1114.28	0.0028249	4.27266667	0.61730326	0.35353864	1.24975429	0.50076264	-1.158075774	-1.622628263
726.6	0.00210802	513.64	0.0028406	1248.93333	0.00813096	1127.353333	0.0033288	4.3355	0.65303624	0.36605541	1.13215473	0.451064119	-1.151504816	-1.62177195
734.48	0.0018926	518.533333	0.00231571	1261.87	0.00805352	1140.426667	0.00335934	4.39833333	0.55408873	0.4769019	1.38595347	0.402204134	-1.14118715	-1.620215403
742.36	0.00193876	523.426667	0.00220764	1274.80667	0.00927704	1153.5	0.00311503	4.46116667	0.48594928	0.16198309	1.17873759	0.344792189	-1.133551241	-1.618142063
750.24	0.00160025	528.32	0.00216133	1287.74333	0.00848718	1166.573333	0.0031303	4.524	0.61441447	0.0559519	1.31155013	0.308580609	-1.125468661	-1.613552866
758.12	0.00164641	533.213333	0.00197607	1300.68	0.00902924	1179.646667	0.00319138	4.58683333	0.54236627	0.47665857	1.4586996	0.228280898	-1.115709621	-1.610987047
766	0.00163102	538.106667	0.00152837	1313.61667	0.00876595	1192.72	0.00340515	4.64966667	0.37396675	0.49243007	1.30453086	0.164350077	-1.110023849	-1.607351283
773.88	0.00109248	543	0.00155924	1326.55333	0.00864205	1205.793333	0.00340515	4.7125	0.46593405	0.30254363	1.68584449	0.114441458	-1.102626541	-1.604681338
781.76	0.0011848	547.893333	0.00157468	1339.49	0.0090757	1218.866667	0.00325245	4.77533333	0.46364581	0.41052956	1.26320023	0.029988755	-1.096122688	-1.598579231
789.64	0.00120018	552.786667	0.0012968	1352.42667	0.00898278	1231.94	0.00404648	4.83816667	0.48371134	0.57247148	1.38208083	-0.0058765	-1.089604493	-1.592159044
797.52	0.00116941	557.68	0.00145118	1365.36333	0.00884339	1245.013333	0.00343569	4.901	0.51523611	0.32174696	1.38910417	-0.070500595	-1.082457959	-1.587387827
805.4	0.00073858	562.573333	0.00108066	1378.3	0.00844071	1258.086667	0.00337461	4.96383333	0.41591429	0.47630012	1.34208496	-0.102297426	-1.074609086	-1.584101598
813.28	0.00092322	567.466667	0.0010961	1391.23667	0.00930802	1271.16	0.00357312	5.02666667	0.46210307	0.39329153	1.30424847	-0.177074595	-1.069068466	-1.574540105
821.16	0.00090783	572.36	0.00115785	1404.17333	0.00930802	1284.233333	0.00349677	5.0895	0.576779	0.19225967	1.10739291	-0.222457078	-1.063920944	-1.570601451
829.04	0.00076935	577.253333	0.00083365	1417.11	0.00862656	1297.306667	0.00375636	5.15233333	0.46937582	0.43299363	0.94235448	-0.277276441	-1.056573982	-1.560541679
836.92	0.00064625	582.146667	0.00091085	1430.04667	0.00847169	1310.38	0.00366474	5.21516667	0.35971425	0.3058033	1.11123749	-0.348650367	-1.051314725	-1.553275051
844.8	0.00063087	587.04	0.00083365	1442.98333	0.00940094	1323.453333	0.0036342	5.278	0.43188695	0.42139848	0.82213289	-0.395531393	-1.046372329	-1.548543202
852.68	0.00073858	591.933333	0.00091085	1455.92	0.00915314	1336.526667	0.00390905	5.34083333	0.35722609	0.24801086	1.52265561	-0.402577059	-1.039675602	-1.54144341
860.56	0.00056932	596.826667	0.00086453	1468.85667	0.00876595	1349.6	0.00366474	5.40366667	0.40049953	0.39988407	0.8879066	-0.451414298	-1.035278787	-1.533402059
868.44	0.00060009	601.72	0.00081822	1481.79333	0.00868851	1362.673333	0.00273328	5.4665	0.56176213	0.2998154	1.29908503	-0.462815149	-1.031063702	-1.526432296
876.32	0.00052316	606.613333	0.00078734	1494.73	0.00813096	1375.746667	0.00372582	5.52933333	0.39460432	0.24350676	1.05932151	-0.512140263	-1.026548852	-1.51453847
884.2	0.00050777	611.506667	0.00060208	1507.66667	0.00918412	1388.82	0.0034815	5.59216667	0.48448389	0.16149463	1.05976165	-0.561907788	-1.024964572	-1.508969377
		616.4	0.00063296	1520.60333	0.0084562	1401.893333	0.00380217	5.655	0.39644247	0.39445614	1.05274259	-0.583874346	-1.022951777	-1.50189401
		621.293333	0.0006484	1533.54	0.00803804	1414.966667	0.00360366	5.71783333	0.41381739	0.21530155	0.85229058	-0.574835203	-1.020686331	-1.498807842
		645.76	0.0006484	1546.47667	0.0085801	1428.04	0.00331353	5.78066667	0.51925011	0.49572298	0.7970133	-0.618049631	-1.015638275	-1.484790095
		650.653333	0.00058665	1559.41333	0.00848718	1441.113333	0.00381743	5.8435	0.50601858	0.578199	0.88193274	-0.647790055	-1.013840304	-1.480130196
				1572.35	0.0080845	1454.186667	0.0031303	5.90633333	0.49304287	0.30881027	1.71961546	-0.636291244	-1.012686383	-1.473971246
				1585.28667	0.0082084	1467.26	0.00364947	5.96916667	0.46773781	0.35425517	1.16347775	-0.657061258	-1.009555544	-1.469336459
				1598.22333	0.00861108	1480.333333	0.00395486	6.032	0.43114614	0.32642097	1.25214265	-0.66271528	-1.010007968	-1.469960057
				1611.16	0.00898278	1493.406667	0.00371055	6.09483333	0.40051702	0.54776842	1.17718918	-0.674360062	-1.006367537	-1.463174403
				1624.09667	0.00868851	1506.48	0.0034815	6.15766667	0.36437539	0.28038302	1.10514068	-0.702975518	-1.005139587	-1.455485378
				1637.03333	0.00766634	1519.553333	0.0036342	6.2205	0.32430775	0.38618011	1.34956953	-0.726752096	-1.003392166	-1.45213376
				1649.97	0.00786767	1532.626667	0.00366474	6.28333333	0.5202498	0.45766181	1.05453837	-0.725367583	-1.002298652	-1.449930731
				1662.90667	0.0080845	1545.7	0.00329826	6.3462	0.42868823	0.3374273	1.34285674
				1675.84333	0.00766634	1558.773333	0.00349677	6.3964	0.45937927	0.40139282	0.70846774
				1688.78	0.00737207	1571.846667	0.00334407
				1701.71667	0.00805352	1584.92	0.00343569
				1714.65333	0.00794511	1597.993333	0.00342042
				1727.59	0.00712427	1611.066667	0.0031303
				1740.52667	0.00712427	1624.14	0.00323718
				1753.46333	0.00717073	1637.213333	0.00346623
				1766.4	0.00690745	1650.286667	0.0031303
				1779.33667	0.00706232	1663.36	0.00303868
				1792.27333	0.00644282	1676.433333	0.00316084
				1805.21	0.00840974	1689.506667	0.00325245
				1818.14667	0.00661318	1702.58	0.00300814
				1831.08333	0.00681452	1715.653333	0.00322192
				1844.02	0.005591	1728.726667	0.00329826
				1856.95667	0.00693842	1741.8	0.00303868
				1869.89333	0.00644282	1754.873333	0.00274855
				1882.83	0.00638087	1767.946667	0.0026722
				1895.76667	0.00645831	1781.02	0.00290125
				1908.70333	0.00566844	1794.093333	0.00290125
				1921.64	0.00588527	1807.166667	0.00248897
				1934.57667	0.00599368	1820.24	0.00258059
				1947.51333	0.00514187	1833.313333	0.00303868
				1960.45	0.00503345	1846.386667	0.00256532
				1973.38667	0.00552905	1859.46	0.00264167
				1986.32333	0.00507992	1872.533333	0.00238208
				1999.26	0.0050954	1885.606667	0.00227519
				2012.19667	0.0049715	1898.68	0.00239735
				2025.13333	0.00498699	1911.753333	0.00280963
				2038.07	0.00492504	1924.826667	0.00204615
				2051.00667	0.00399579	1937.9	0.00238208
				2063.94333	0.0047237	1950.973333	0.00261113
				2076.88	0.00432103	1964.046667	0.00212249
				2089.81667	0.00453785	1977.12	0.00224465
				2102.75333	0.00401127	1990.193333	0.0024737
				2115.69	0.00463078	2003.266667	0.002321
				2128.62667	0.00391835	2016.34	0.00229046
				2141.56333	0.00446041	2029.413333	0.00198507
				2154.5	0.00446041	2042.486667	0.00203088
				2167.43667	0.00405774	2055.56	0.00235154
				2180.37333	0.00334531	2068.633333	0.00195453
				2193.31	0.00363957	2081.706667	0.00236681
				2206.24667	0.00367055	2094.78	0.00227519
				2219.18333	0.00368604	2107.853333	0.00207668
				2232.12	0.00326787	2120.926667	0.00200034
				2245.05667	0.00288068	2134	0.00207668
				2257.99333	0.00319043	2147.073333	0.00174075
				2270.93	0.00343824	2160.146667	0.00160332
				2283.86667	0.00325239	2173.22	0.00167967
				2296.80333	0.00354665	2186.293333	0.00195453
				2309.74	0.00302007	2199.366667	0.0018171
				2322.67667	0.00320592	2212.44	0.00210722
				2335.61333	0.00315946	2225.513333	0.00195453
				2348.55	0.00340726	2238.586667	0.00204615
				2361.48667	0.00277227	2251.66	0.00175602
				2374.42333	0.00269483	2264.733333	0.00155751
				2387.36	0.00292715	2277.806667	0.00195453
				2400.29667	0.00221472	2290.88	0.00164913
				2413.23333	0.00283422	2303.953333	0.00175602
				2426.17	0.00240057	2317.026667	0.00169494
				2439.10667	0.00236959	2330.1	0.00172548
				2452.04333	0.00218374	2343.173333	0.00190872
				2464.98	0.00238508	2356.246667	0.00148116
				2477.91667	0.00213728	2369.32	0.00164913
				2490.85333	0.00218374	2382.393333	0.00161859
				2503.79	0.00230764	2395.466667	0.00164913
				2516.72667	0.00205984	2408.54	0.00161859
				2529.66333	0.00205984	2421.613333	0.00106888
				2542.6	0.00188948	2434.686667	0.00152697
				2555.53667	0.00213728	2447.76	0.00157278
				2568.47333	0.00176558	2460.833333	0.00132847
				2581.41	0.00201338	2473.906667	0.00148116
				2594.34667	0.00192046	2486.98	0.00164913
				2607.28333	0.00165717	2500.053333	0.00171021
				2620.22	0.00144034	2513.126667	0.0013132
				2633.15667	0.00176558	2526.2	0.00149643
				2646.09333	0.00167266	2539.273333	0.0014659
				2659.03	0.00134742	2552.346667	0.00120631
				2671.96667	0.00198241	2565.42	0.00134374
				2684.90333	0.00171912	2578.493333	0.00161859
				2697.84	0.00175009	2591.566667	0.00164913
				2710.77667	0.00114608	2604.64	0.00129793
				2723.71333	0.00167266	2617.713333	0.00148116
				2736.65	0.00176558	2630.786667	0.00109942
				2749.58667	0.00157973	2643.86	0.00143536
				2762.52333	0.00119254	2656.933333	0.00178656
				2775.46	0.00162619	2670.006667	0.00138955
				2788.39667	0.00128547	2683.08	0.00140482
				2801.33333	0.00105315	2696.153333	0.00128266
				2814.27	0.00130095	2709.226667	0.00161859
				2827.20667	0.00125449	2722.3	0.00142009
				2840.14333	0.00119254	2735.373333	0.00149643
				2853.08	0.0009912	2748.446667	0.00137428
				2866.01667	0.00094474	2761.52	0.00152697
				2878.95333	0.00117705	2774.593333	0.00149643
				2891.89	0.00109962	2787.666667	0.00138955
				2904.82667	0.00083633	2800.74	0.00119104
				2917.76333	0.00125449	2813.813333	0.00132847
				2930.7	0.00114608	2826.886667	0.0014659
				2943.63667	0.00113059	2839.96	0.00203088
				2956.57333	0.00126998	2853.033333	0.00123685
				2969.51	0.00100669	2866.106667	0.00138955
				2982.44667	0.00117705	2879.18	0.00117577
				2995.38333	0.00103767	2892.253333	0.00143536
				3008.32	0.00092925	2905.326667	0.00125212
				3021.25667	0.00091377	2918.4	0.00134374
				3034.19333	0.00089828	2931.473333	0.00161859
				3047.13	0.00088279	2944.546667	0.00145063
				3060.06667	0.00089828	2957.62	0.00109942
				3073.00333	0.00089828	2970.693333	0.00145063
				3085.94	0.0008673	2983.766667	0.0013132
				3098.87667	0.00085182	2996.84	0.00152697
				3111.81333	0.00088279	3009.913333	0.00142009
				3124.75	0.00085182	3022.986667	0.00143536
				3137.68667	0.00096023	3036.06	0.00161859
				3150.62333	0.00094474	3049.133333	0.0014659
				3163.56	0.00058853	3062.206667	0.00122158
				3176.49667	0.00080535	3075.28	0.0015117
				3189.43333	0.0007434	3088.353333	0.00157278
				3202.37	0.00072791	3101.426667	0.00145063
				3215.30667	0.00080535	3114.5	0.00180183
				3228.24333	0.00058853	3127.573333	0.00149643
				3241.18	0.00077438	3140.646667	0.00145063
				3254.11667	0.00075889	3153.72	0.00152697
				3267.05333	0.00082084	3166.793333	0.00148116
				3279.99	0.00060401	3179.866667	0.00149643
				3292.92667	0.00066596	3192.94	0.0015117
				3305.86333	0.00068145	3206.013333	0.00125212
				3331.73667	0.00082084	3219.086667	0.00155751
				3344.67333	0.00058853	3232.16	0.00152697
				3357.61	0.00075889	3245.233333	0.00138955
				3370.54667	0.0006195	3258.306667	0.0013132
				3383.48333	0.00060401	3271.38	0.0014659
				3396.42	0.00066596	3284.453333	0.00128266
				3409.35667	0.00068145	3297.526667	0.00138955
				3422.29333	0.00063499	3310.6	0.00167967
				3448.16667	0.00060401	3323.673333	0.00157278
				3461.10333	0.0007434	3336.746667	0.00140482
				3474.04	0.00060401	3349.82	0.00143536
				3512.85	0.00054206	3362.893333	0.00177129
				3525.78667	0.00055755	3375.966667	0.00158805
				3538.72333	0.00054206	3389.04	0.00140482
				3551.66	0.00052658	3402.113333	0.00158805
				3577.53333	0.00052658	3415.186667	0.00148116
				3590.47	0.00058853	3428.26	0.00142009
				3616.34333	0.00054206	3441.333333	0.00157278
				3629.28	0.00065048	3454.406667	0.00149643
				3642.21667	0.00052658	3467.48	0.00152697
				3784.52	0.00052658	3480.553333	0.00160332
				4082.06333	0.01637034	3493.626667	0.00152697
						3506.7	0.0013132
						3519.773333	0.00177129
						3532.846667	0.00140482
						3545.92	0.00174075
						3558.993333	0.0019698
						3572.066667	0.00152697
						3585.14	0.00155751
						3598.213333	0.00187818
						3611.286667	0.00149643
						3624.36	0.00160332
						3637.433333	0.00157278
						3650.506667	0.00148116
						3663.58	0.00155751
						3676.653333	0.00164913
						3689.726667	0.0014659
						3702.8	0.00145063
						3715.873333	0.00171021
						3728.946667	0.00163386
						3742.02	0.00163386
						3755.093333	0.0018171
						3768.166667	0.00145063
						3781.24	0.00189345
						3794.313333	0.00154224
						3807.386667	0.00175602
						3820.46	0.00178656
						3833.533333	0.0018171
						3846.606667	0.00174075
						3859.68	0.00164913
						3872.753333	0.00189345
						3885.826667	0.00180183
						3898.9	0.0016644
						3911.973333	0.00193926
						3925.046667	0.00203088
						3938.12	0.00200034
						3951.193333	0.00174075
						3964.266667	0.00175602
						3977.34	0.00149643
						3990.413333	0.00126739
						4003.486667	0.00204615
						4016.56	0.00152697
						4029.633333	0.00148116
						4042.706667	0.00154224
						4055.78	0.0016644
						4068.853333	0.00186291
						4081.926667	0.37652125
