# Supplementary material for: BARCODE: high throughput screening and analysis of soft active materials
Source: Nat Commun. 2025 Dec 31;17:1192. doi: 10.1038/s41467-025-67963-3 (PMC12858825; doi:10.1038/s41467-025-67963-3)
Supplement: Supplementary file 4 — Source Data [file 41467_2025_67963_MOESM4_ESM.zip › Figure2D-toprow-4.csv]

0.58120793	0.6382526	0.5994478	0.58507204	0.5821525	0.57658273	0.5774246	0.5818696	0.5835533	0.5849542	0.5782597	0.56612337	0.5440598	0.53576237	0.5357893	0.5502425	0.566514	0.5802802	0.597306	0.58960134	0.5837015	0.5747576	0.56158406	0.5548761	0.5607759	0.565625	0.5773707	0.5837015	0.5830011	0.58846986	0.574569	0.5664332
0.53134096	0.6113079	0.5914231	0.582341	0.58205146	0.5767443	0.579169	0.57609105	0.5507543	0.5493265	0.5510776	0.5492726	0.552465	0.56194776	0.56228447	0.56686425	0.5795528	0.5759698	0.5891703	0.5858567	0.58036095	0.57823277	0.5764009	0.5705819	0.5747576	0.5776132	0.5713362	0.5717672	0.5645205	0.55953664	0.55193967	0.5457974
0.54156446	0.60664743	0.5834018	0.5743063	0.57276404	0.5660897	0.56916755	0.56509966	0.532139	0.530563	0.53323007	0.53292024	0.5532462	0.571673	0.57431304	0.57749194	0.58760774	0.57680494	0.57866377	0.57586205	0.57163256	0.57225215	0.574569	0.5736261	0.57949895	0.58413255	0.5769935	0.578583	0.5715248	0.56096447	0.55568427	0.5398707
0.53988075	0.60274786	0.5853179	0.57668036	0.5734442	0.56218344	0.56372577	0.55854666	0.5358836	0.53220636	0.532166	0.5294046	0.5466999	0.56489766	0.5660426	0.5685075	0.5762123	0.56681037	0.573222	0.5760776	0.572333	0.5755119	0.5809806	0.57917565	0.5851024	0.5932651	0.58658403	0.58895475	0.5814655	0.5601293	0.54773706	0.52101296
0.5647579	0.6085079	0.5858331	0.5727775	0.5645676	0.5468009	0.54740036	0.5495824	0.5354863	0.53706896	0.53864497	0.5376617	0.5579337	0.57524246	0.5700431	0.56833243	0.57085127	0.5522629	0.5532866	0.55557656	0.55045795	0.5653018	0.58219284	0.58685344	0.594181	0.6001616	0.590625	0.5915948	0.58019936	0.55118537	0.53941274	0.5175108
0.5564058	0.59089017	0.57175714	0.5635641	0.5519801	0.51851434	0.5262931	0.5364696	0.53101426	0.53556037	0.5347926	0.53729796	0.5554688	0.57043374	0.562958	0.5594693	0.55999464	0.54381734	0.54339975	0.54137933	0.5349946	0.54310346	0.5555226	0.56966597	0.5863416	0.6024515	0.60091597	0.6023168	0.5891703	0.56056035	0.5492726	0.52917564
0.55414367	0.58468986	0.5664164	0.5563914	0.54776067	0.51610994	0.5330011	0.5512258	0.55250543	0.5423357	0.53809273	0.5404364	0.5432786	0.5535156	0.5470097	0.54279363	0.54058456	0.52195585	0.5294181	0.5275054	0.52403015	0.5358298	0.5425108	0.55301726	0.5672414	0.5909483	0.5923761	0.5958513	0.5890086	0.570555	0.5641433	0.54835665
0.55534923	0.57738584	0.55939186	0.54658544	0.53436154	0.5172885	0.5301185	0.5425579	0.5508755	0.53669184	0.53685343	0.53958786	0.5425781	0.5553206	0.5499192	0.54408675	0.54198545	0.51892513	0.5175243	0.51349676	0.5087823	0.5188308	0.52284485	0.53752697	0.5447737	0.5630118	0.56387395	0.56699896	0.5737608	0.56802267	0.5701239	0.56778014
0.5534155	0.5690758	0.5498754	0.5357691	0.5261315	0.5125808	0.5236261	0.5306304	0.54368937	0.53213227	0.53174835	0.535035	0.5362473	0.5508486	0.55129313	0.5481277	0.5459456	0.52458245	0.51857483	0.5131331	0.50961745	0.5163793	0.51654094	0.53556037	0.54162174	0.5563308	0.55843216	0.5605334	0.5747037	0.5744612	0.58114225	0.5818696
0.5495849	0.55381787	0.5424081	0.53216934	0.52839774	0.5227371	0.53023976	0.5371767	0.54822874	0.5378704	0.5379378	0.5360049	0.5308055	0.5366245	0.53795797	0.53816	0.5360049	0.51943696	0.51073545	0.5038793	0.49647093	0.50086206	0.49964976	0.52007	0.5314925	0.54016703	0.5430765	0.54361534	0.56072193	0.57839435	0.5880927	0.5927263
0.538208	0.5282134	0.5275913	0.52363956	0.5244949	0.5299973	0.534934	0.5323276	0.542962	0.54196525	0.5440127	0.53558725	0.5246363	0.51561147	0.5157058	0.52301997	0.5299973	0.5292834	0.5144531	0.50226295	0.4911773	0.49275324	0.4943157	0.51597524	0.52920264	0.5376617	0.54256463	0.5410291	0.554472	0.5671875	0.5686692	0.57553875
0.5383216	0.5381483	0.5319791	0.5280374	0.53971577	0.54419786	0.54822874	0.5532597	0.55365705	0.5477438	0.5462689	0.52898705	0.5187096	0.5117457	0.51056033	0.52312773	0.537042	0.54178345	0.52931035	0.5161503	0.50339437	0.49618807	0.499542	0.5162177	0.5271013	0.5376886	0.54525864	0.5475485	0.5542834	0.5615033	0.5570851	0.55035025
0.54616696	0.5415385	0.5334052	0.53465444	0.54719156	0.5569875	0.5597892	0.56129444	0.55895746	0.5480873	0.54257137	0.52318156	0.51290405	0.5092538	0.5083513	0.5261449	0.5465921	0.55255926	0.54694235	0.5326105	0.51631194	0.5022899	0.5024919	0.5068427	0.51162446	0.52179414	0.5339979	0.5384968	0.5446929	0.5547952	0.54900324	0.5457974
0.54358757	0.5032437	0.50818294	0.5188611	0.5287817	0.547498	0.5525458	0.5483702	0.54166216	0.5297549	0.52583516	0.5160965	0.51486397	0.5157193	0.5178206	0.5367053	0.55615574	0.56174564	0.5580954	0.5516433	0.5409752	0.5154768	0.50984645	0.5092942	0.5024919	0.5220367	0.5400862	0.54609376	0.546875	0.548222	0.544639	0.5339709
0.55018777	0.50768876	0.5175007	0.5228684	0.5269363	0.5429754	0.5472387	0.54329205	0.5298289	0.5165006	0.5146013	0.51103854	0.5165544	0.52008355	0.5222387	0.53842944	0.5505657	0.55550915	0.5596983	0.56272894	0.5570851	0.5292834	0.5199219	0.5149515	0.5013739	0.50872844	0.5155846	0.52464974	0.53370154	0.5444235	0.54946125	0.5410291
0.542339	0.4983314	0.511254	0.51614195	0.52001953	0.53697133	0.5410897	0.53268117	0.52004313	0.5133486	0.51295125	0.5183055	0.5289467	0.5266029	0.5270676	0.53019935	0.53496766	0.54900324	0.55751616	0.55901134	0.55152214	0.5293777	0.5247037	0.5228314	0.50685614	0.50363684	0.50064653	0.5060749	0.52618533	0.5437231	0.55204743	0.558917
0.5325843	0.4900904	0.50808525	0.50807685	0.5050108	0.5140389	0.5091595	0.5033472	0.49526536	0.5036301	0.50212157	0.51103854	0.5209052	0.515396	0.51512665	0.50530714	0.5016568	0.5095366	0.52293915	0.52645475	0.5330819	0.52392244	0.52583516	0.52804416	0.5127155	0.5063847	0.5005792	0.50492996	0.526576	0.54838365	0.56294453	0.5658405
0.52773315	0.5065089	0.51528656	0.50560343	0.501411	0.5014581	0.49257475	0.5070582	0.5081324	0.51105875	0.5079607	0.51272225	0.515497	0.51233834	0.510594	0.49783137	0.4839709	0.46845368	0.48273167	0.49318424	0.5059402	0.5067888	0.51835936	0.529014	0.51456094	0.5110318	0.50396013	0.5047683	0.52759963	0.5474407	0.5568427	0.5670259
0.51752466	0.51134115	0.5030711	0.48084593	0.4764312	0.47654563	0.48058662	0.49643385	0.50841194	0.51067483	0.50781924	0.5145878	0.5159887	0.5149178	0.51262796	0.49698275	0.4808796	0.4753637	0.4864763	0.48499462	0.49325162	0.49478722	0.50783944	0.5232893	0.5169181	0.51893854	0.5080954	0.51064116	0.5376078	0.5477775	0.5512527	0.55293643
0.5447889	0.54475266	0.52397037	0.4859678	0.47368503	0.46757478	0.47640082	0.49376684	0.50676525	0.51060754	0.49946797	0.5025862	0.5021619	0.49888876	0.49630252	0.48450297	0.4742053	0.47068968	0.483028	0.48689386	0.4943562	0.48958784	0.4975485	0.5070717	0.5061288	0.52219826	0.5104661	0.51887125	0.53810614	0.53104794	0.5351428	0.53323007
0.53514194	0.550314	0.5368299	0.51829034	0.5007038	0.49296707	0.49458513	0.4945649	0.50663054	0.50615907	0.49792564	0.5018858	0.49793237	0.4972993	0.490753	0.48263067	0.47865704	0.47724268	0.49036905	0.49506333	0.49686825	0.48826104	0.49303612	0.49430227	0.4916352	0.50691	0.49777752	0.5091191	0.5318831	0.525229	0.5293777	0.52799034
0.49854943	0.52132773	0.53661436	0.5397823	0.52175206	0.5131735	0.5060311	0.49045664	0.50180495	0.5064689	0.4993097	0.5015019	0.49432245	0.49586472	0.48442888	0.4829068	0.48555362	0.48697466	0.50554955	0.5077182	0.5034819	0.49236935	0.49410698	0.49667966	0.49942082	0.5110857	0.49769664	0.5006061	0.5128637	0.5066541	0.5160156	0.51448005
0.47842723	0.4909508	0.5096368	0.5294661	0.5297969	0.525527	0.5274734	0.5067922	0.5114326	0.5136483	0.49708042	0.49023098	0.4808257	0.48425716	0.47530982	0.4810749	0.4893723	0.4943157	0.51644665	0.52995014	0.5238349	0.509247	0.50895745	0.5011786	0.5004378	0.51101834	0.4987069	0.4946929	0.49628234	0.48620692	0.49647093	0.49172953
0.42287642	0.43454462	0.45785293	0.48249006	0.49695584	0.50429857	0.5210668	0.49767143	0.49443695	0.49478722	0.4878974	0.48936558	0.48322	0.4900963	0.47690263	0.47736394	0.49224815	0.4965719	0.5101765	0.52219826	0.51370555	0.50097656	0.50037044	0.49333915	0.498094	0.5114898	0.5047077	0.49401265	0.48383623	0.46808997	0.4737069	0.47074354
0.40777588	0.41634566	0.44573808	0.47170913	0.4865125	0.49608368	0.5090702	0.491647	0.4892309	0.4895373	0.48213902	0.48215246	0.48197404	0.49244344	0.48522025	0.48426053	0.49185747	0.49213365	0.5003502	0.5086274	0.50029635	0.49143317	0.49720502	0.4971646	0.51318026	0.53053606	0.5203058	0.49553475	0.46822464	0.4426926	0.44420797	0.43145877
0.39555895	0.4013375	0.43092966	0.45885304	0.47478452	0.48820466	0.5030004	0.48761278	0.48502997	0.48536333	0.4737473	0.47015762	0.47018117	0.47849205	0.48292702	0.48181236	0.48924094	0.49241653	0.49523172	0.5048626	0.4989224	0.49140626	0.49702993	0.4905105	0.5019127	0.51514006	0.51107895	0.49240303	0.4696929	0.4603516	0.45919988	0.4324354
0.41660285	0.41665334	0.43860242	0.46333387	0.47506985	0.48470837	0.4912194	0.45934635	0.45065668	0.4585921	0.45326978	0.4556102	0.4625	0.4657597	0.47559944	0.4765524	0.48757747	0.49193156	0.49014008	0.5024717	0.49180362	0.4868265	0.48840922	0.4783338	0.49018726	0.49543375	0.49449086	0.50934803	0.50082165	0.51497173	0.53481275	0.51761854
0.43271676	0.43429732	0.4476516	0.4691806	0.4812197	0.48681387	0.48885712	0.46239477	0.44703662	0.45933795	0.45767277	0.45699084	0.46293443	0.46221378	0.46881232	0.46990168	0.4828159	0.49170262	0.49127492	0.5049165	0.4906385	0.48976964	0.4907799	0.4821323	0.4889817	0.48797816	0.4856378	0.49685478	0.49575365	0.4993299	0.5069471	0.48797816
0.45975098	0.45896304	0.46193492	0.479275	0.48658323	0.4899877	0.49455988	0.4799409	0.46603748	0.4745378	0.47450164	0.468654	0.47319335	0.46436054	0.45967972	0.4599003	0.46885443	0.47992492	0.48969054	0.49998486	0.48278558	0.48103786	0.47743133	0.47331628	0.47110048	0.46233502	0.45761043	0.4492962	0.45092943	0.4615807	0.47029567	0.4539534
0.47446102	0.48086947	0.4783477	0.4813344	0.48273718	0.47853798	0.48235202	0.47341183	0.46875846	0.47881195	0.4709355	0.46885356	0.473994	0.45975548	0.45644024	0.45542327	0.45910224	0.47003973	0.48286137	0.48953056	0.47529465	0.47235322	0.4705112	0.47007003	0.46833578	0.4626145	0.46067825	0.4477388	0.44121766	0.44461545	0.4395205	0.43861464
0.46996108	0.48052177	0.47882816	0.47733554	0.48134428	0.47335753	0.47815785	0.48592952	0.48913702	0.4976992	0.47958735	0.47750038	0.48156738	0.4675411	0.4649389	0.46032122	0.45655054	0.46450618	0.47676206	0.47728732	0.4686212	0.46900344	0.46833578	0.46914902	0.46658558	0.4618122	0.45945752	0.4413094	0.43205652	0.43310207	0.41894618	0.43151265
0.47515035	0.48560324	0.4902769	0.48849633	0.4889636	0.48055083	0.4820986	0.49621162	0.516256	0.52287346	0.4806548	0.4727312	0.47294924	0.46264645	0.46329555	0.4636264	0.45217454	0.457714	0.47036892	0.46654853	0.46436137	0.46350938	0.46218348	0.46523273	0.46280897	0.45807263	0.45603278	0.43255407	0.4237793	0.42853922	0.40854576	0.43528086
