# Supplementary material for: BARCODE: high throughput screening and analysis of soft active materials
Source: Nat Commun. 2025 Dec 31;17:1192. doi: 10.1038/s41467-025-67963-3 (PMC12858825; doi:10.1038/s41467-025-67963-3)
Supplement: Supplementary file 4 — Source Data [file 41467_2025_67963_MOESM4_ESM.zip › Figure2E.csv]

Filepath	Channel	Flags	Connectivity	Maximum Island Area	Maximum Void Area	Island Area Change	Void Area Change	Initial Maximum Island Area	Initial 2nd Maximum Island Area	Maximum Kurtosis	Maximum Median Skewness	Maximum Mode Skewness	Kurtosis Change	Median Skewness Change	Mode Skewness Change	Speed	Speed Change	Mean Flow Direction	Flow Directional Spread
/Users/adisriram/Documents/Anderson-Lab/Example TIFF Videos/3H-Left Example (Video 2).tif	0	0	0.128712871	0.539140181	0.588606401	1.26148527	1.312808332	0.42956543	0.009602865	1.488231247	1.07441611	-1.011480719	-3.103944152	-1.224361856	2.391249229	0.41093436	-0.24508226	2.1217334	0.12909265
/Users/adisriram/Documents/Anderson-Lab/Example TIFF Videos/3G-Bottom Example (Video 1).tif	0	0	1	0.654701926	0.160644531	1.067147085	0.584251143	0.60840861	0.002187093	1.455099539	0.621013953	0.585132844	-0.052400742	-0.08504925	-0.057694885	0.08318285	0.002542406	-1.8750105	1.53193
