# Supplementary material for: BARCODE: high throughput screening and analysis of soft active materials
Source: Nat Commun. 2025 Dec 31;17:1192. doi: 10.1038/s41467-025-67963-3 (PMC12858825; doi:10.1038/s41467-025-67963-3)
Supplement: Supplementary file 4 — Source Data [file 41467_2025_67963_MOESM4_ESM.zip › Figure2D-bottom-row.csv]

time-minutes	Speed-Video1	Directional-Spread-Video1	Speed-Video2	Directional-Spread-Video2
0	0.121269	0.444221	0.564532	0.059116
0.06283333	0.106336	0.496913	0.552437	0.060085
0.12566667	0.109309	0.456393	0.550009	0.066369
0.1885	0.105686	0.548874	0.543282	0.066078
0.25133333	0.098938	0.658638	0.541108	0.069328
0.31416667	0.090399	0.774038	0.529248	0.06069
0.377	0.078689	0.86234	0.525082	0.066103
0.43983333	0.079699	1.106533	0.523342	0.075577
0.50266667	0.086334	0.672252	0.511141	0.05796
0.5655	0.070439	0.955425	0.511883	0.074315
0.62833333	0.065511	2.258472	0.499182	0.074937
0.69116667	0.067403	1.809994	0.512178	0.077454
0.754	0.06992	2.075005	0.485448	0.071073
0.81683333	0.055742	2.231473	0.488014	0.094856
0.87966667	0.07464	2.548154	0.494233	0.081554
0.9425	0.066131	1.644406	0.481203	0.067295
1.00533333	0.063937	1.365944	0.4885	0.07702
1.06816667	0.069913	1.738038	0.486781	0.081464
1.131	0.066261	1.406534	0.475674	0.082911
1.19383333	0.071953	1.146664	0.472439	0.079888
1.25666667	0.083785	1.097196	0.469265	0.084013
1.3195	0.080995	1.383209	0.457148	0.086444
1.38233333	0.077669	1.164278	0.464081	0.091946
1.44516667	0.084663	1.057095	0.448666	0.080218
1.508	0.075485	1.026428	0.455465	0.095634
1.57083333	0.066286	1.329663	0.455845	0.091551
1.63366667	0.070858	1.316548	0.45012	0.092998
1.6965	0.068986	1.362007	0.446404	0.080309
1.75933333	0.07299	1.461715	0.444452	0.087557
1.82216667	0.070203	1.040814	0.432807	0.090097
1.885	0.067684	1.340789	0.442467	0.11705
1.94783333	0.06499	1.282868	0.443357	0.081522
2.01066667	0.070533	1.271663	0.432653	0.106246
2.0735	0.068095	1.295506	0.43976	0.084813
2.13633333	0.07424	1.336876	0.434399	0.110439
2.19916667	0.074343	1.476744	0.425112	0.092157
2.262	0.069581	1.595688	0.423862	0.111496
2.32483333	0.068824	1.682328	0.436266	0.105224
2.38766667	0.072734	1.625226	0.428976	0.093542
2.4505	0.069889	1.679477	0.415723	0.117197
2.51333333	0.073938	1.486479	0.429902	0.083405
2.57616667	0.072124	1.865902	0.418815	0.108541
2.639	0.064423	2.021346	0.411665	0.106786
2.70183333	0.067701	1.916659	0.42152	0.090659
2.76466667	0.079488	2.884634	0.416386	0.091688
2.8275	0.081692	2.022323	0.416238	0.097123
2.89033333	0.08106	1.469196	0.411579	0.096394
2.95316667	0.083533	1.319008	0.411344	0.104387
3.016	0.075985	1.723096	0.402933	0.114863
3.07883333	0.090159	1.317531	0.410144	0.118484
3.14166667	0.086718	2.334735	0.408785	0.133678
3.2045	0.080303	1.527015	0.407943	0.119521
3.26733333	0.100479	1.141118	0.400051	0.104184
3.33016667	0.074807	1.821026	0.398401	0.120048
3.393	0.07448	1.860969	0.400226	0.114425
3.45583333	0.086552	1.536734	0.395601	0.103101
3.51866667	0.075557	1.934826	0.371148	0.193229
3.5815	0.078186	1.839968	0.392557	0.126008
3.64433333	0.07692	1.350386	0.391995	0.118082
3.70716667	0.076175	1.517838	0.392786	0.107441
3.77	0.087778	1.530965	0.387883	0.140869
3.83283333	0.082481	1.479298	0.389248	0.142783
3.89566667	0.077705	1.876081	0.37325	0.176869
3.9585	0.080221	1.577507	0.386073	0.10708
4.02133333	0.077201	1.788646	0.385156	0.128343
4.08416667	0.094038	1.02599	0.381705	0.130527
4.147	0.075007	1.690331	0.371754	0.122224
4.20983333	0.080753	1.451174	0.360254	0.131652
4.27266667	0.084823	1.687004	0.377663	0.122993
4.3355	0.083899	1.969464	0.37451	0.138565
4.39833333	0.078975	1.919907	0.362336	0.149539
4.46116667	0.084437	2.359753	0.361821	0.147765
4.524	0.082298	1.755382	0.357773	0.204878
4.58683333	0.07476	1.642808	0.361789	0.150691
4.64966667	0.09087	1.673758	0.356866	0.146397
4.7125	0.085805	1.314321	0.355412	0.124973
4.77533333	0.077691	1.904168	0.352804	0.134888
4.83816667	0.097858	2.156809	0.353424	0.141452
4.901	0.079719	1.905104	0.359488	0.201569
4.96383333	0.08274	1.671813	0.354543	0.212822
5.02666667	0.087166	1.824965	0.360957	0.20143
5.0895	0.08432	1.795244	0.341199	0.208277
5.15233333	0.106826	1.739428	0.347572	0.21481
5.21516667	0.103383	1.326453	0.346228	0.149966
5.278	0.086224	1.670004	0.333427	0.228112
5.34083333	0.095202	1.573471	0.337169	0.211325
5.40366667	0.091932	1.323064	0.331875	0.251439
5.4665	0.082313	1.533796	0.334855	0.259373
5.52933333	0.094126	1.653372	0.324931	0.251186
5.59216667	0.096008	1.560415	0.338056	0.2155
5.655	0.117379	1.310826	0.314812	0.298915
5.71783333	0.091921	1.884131	0.325263	0.219721
5.78066667	0.0851	2.140969	0.328845	0.223598
5.8435	0.108807	1.518426	0.327004	0.197249
5.90633333	0.106674	1.278258	0.318976	0.155663
5.96916667	0.089398	1.504286	0.302017	0.188247
6.032	0.112845	1.037235	0.313583	0.224452
6.09483333	0.105969	2.469263	0.3056	0.21925
6.15766667	0.088242	1.48449	0.299325	0.341
6.2205	0.11341	1.524259	0.305432	0.231979
6.28333333	0.117917	1.289952
6.3462	0.108808	1.517048
