# Supplementary material for: BARCODE: high throughput screening and analysis of soft active materials
Source: Nat Commun. 2025 Dec 31;17:1192. doi: 10.1038/s41467-025-67963-3 (PMC12858825; doi:10.1038/s41467-025-67963-3)
Supplement: Supplementary file 4 — Source Data [file 41467_2025_67963_MOESM4_ESM.zip › Figure3C.csv]

Filepath	Channel	Flags	Connectivity	Maximum Island Area	Maximum Void Area	Island Area Change	Void Area Change	Initial Maximum Island Area	Initial 2nd Maximum Island Area	Maximum Kurtosis	Maximum Median Skewness	Maximum Mode Skewness	Kurtosis Change	Median Skewness Change	Mode Skewness Change	Speed	Speed Change	Mean Flow Direction	Flow Directional Spread
Data/Dataset 1/results/A-A + kinesin/video1/4_10_A-A+kn_001.nd2 - C=0.tif	0	0	1	0.648942427	0.243152965	0.797693498	1.790595494	0.657145182	0.001698812	0.726115014	0.615489499	0.754144363	0.571751543	0.177795182	0.117786459	0.3893804	0.017177701	-2.3896654	0.29081377
Data/Dataset 1/results/A-A + kinesin/video2/4_17_A-A+kn_002.nd2 - C=0.tif	0	0	1	0.544317072	0.478615501	0.405981316	2.195250197	0.4921875	0.015645345	11.87996998	0.894211369	0.862061567	6.469240353	0.326879371	0.127040988	2.4888482	3.4446168	-1.859275	0.042095527
Data/Dataset 1/results/A-A + kinesin/video3/A/4_24_A-A+kn_003.nd2 - C=0.tif	0	0	0.892156863	0.460299405	0.55226274	0.763136717	1.090666061	0.341298421	0.098144531	3.002130851	0.963046573	1.030542853	-0.131760924	0.266904035	0.071866946	2.125491	-1.0275428	-1.6178558	0.026993025
Data/Dataset 1/results/A-A + kinesin/video4/A/4_31_A-A+kn_004.nd2 - C=0.tif	0	0	0.991525424	0.437286377	0.560190837	0.912340183	1.102907547	0.393046061	0.059631348	-0.381036436	1.376483112	-1.744913465	0.326064614	0.285705251	0.017858552	0.6297323	-0.20350367	-1.6794466	0.071216665
Data/Dataset 1/results/A-A + kinesin/video5/A/4_39_A-A+kn_005.nd2 - C=0.tif	0	0	1	0.475957235	0.49188741	0.917662626	1.527596533	0.47664388	0.004333496	-1.395763552	0.692720259	-1.346609665	0.113588006	0.168080959	-0.103811983	0.12350241	-0.066493705	-1.4892471	0.324755
Data/Dataset 1/results/A-A + kinesin/video6/A/4_47_A-A+kn_006.nd2 - C=0.tif	0	0	0.980952381	0.534079812	0.387933904	0.803982474	0.972786667	0.494517008	0.006622314	25.17669827	0.424364594	0.424468417	16.65028245	-0.023131078	-0.141609204	0.21828638	-0.07692446	-1.7294064	0.22705668
Data/Dataset 1/results/A-A + kinesin + myosin/video1/A/5_25_A-A+kn+my_001.nd2 - C=0.tif	0	0	1	0.742076527	0.04695823	1.029894225	0.397969052	0.719360352	0.001566569	0.119891134	0.40177988	0.579785438	-0.301804926	0.014699556	-0.067948753	0.10047134	0.004728928	-1.5120815	1.4890722
Data/Dataset 1/results/A-A + kinesin + myosin/video2/A/5_33_A-A+kn+my_002.nd2 - C=0.tif	0	0	1	0.697221236	0.09613592	0.970588665	1.665255945	0.6962382	0.00112915	0.007213358	0.366404512	0.541653194	0.103316127	0.03032037	-0.171709707	0.105228	0.1274815	-1.2532656	1.381672
Data/Dataset 1/results/A-A + kinesin + myosin/video3/A/5_39_A-A+kn+my_003.nd2 - C=0.tif	0	0	1	0.622980291	0.32372492	0.886958366	1.185582524	0.623535156	0.003580729	12.79174988	0.525493468	0.611648843	14.96286129	0.012462133	0.005670165	0.38580865	0.41697305	-2.8846846	0.23908474
Data/Dataset 1/results/A-A + kinesin + myosin/video4/A/5_47_A-A+kn+my_004.nd2 - C=0.tif	0	0	1	0.574440696	0.462058327	0.580963794	2.638756939	0.560241699	0.014444987	22.74922354	0.671833931	0.790692114	-23.66820829	0.365330905	0.390200616	0.74076074	-0.07967982	-1.8232526	0.09280365
Data/Dataset 1/results/A-A + kinesin + myosin/video5/A/5_54_A-A+kn+my_005.nd2 - C=0.tif	0	0	1	0.463911577	0.395363548	0.861401804	1.069615551	0.45006307	0.019795736	2.768189089	0.596067793	0.786331147	-2.466414825	0.046093963	-3.77985056	0.98323375	0.4856102	1.6930997	0.043576
Data/Dataset 1/results/A-A + kinesin + myosin/video6/A/6_01_A-A+kn+my_006.nd2 - C=0.tif	0	0	0.951456311	0.455821644	0.482948997	1.034011888	0.972230637	0.443247477	0.011627197	2.27511859	0.723193525	0.697242564	-2.326793181	0.040051248	-3.196532452	0.80367875	0.29019982	1.762365	0.050528713
Data/Dataset 1/results/A-A + kinesin + myosin/video7/A/6_08_A-A+kn+my_007.nd2 - C=0.tif	0	0	0.128712871	0.539140181	0.588606401	1.26148527	1.312808332	0.42956543	0.009602865	1.488231247	1.07441611	-1.011480719	-3.103944152	-1.224361856	2.391249229	0.41093436	-0.24508229	2.121707	0.12924524
Data/Dataset 1/results/M-M + kinesin/video1/A/8_51_M-M+kn_001.nd2 - C=0.tif	0	0	1	0.73256614	0.12878418	1.028477609	0.4592	0.709421794	0.00084432	0.244417676	0.43048218	0.59985114	-0.177280954	0.021615807	-0.055176495	1.2064244	2.5460398	2.6278567	0.32870597
Data/Dataset 1/results/M-M + kinesin/video2/A/8_57_M-M+kn_002.nd2 - C=0.tif	0	0	1	0.556751598	0.267594771	0.937560601	1.195285998	0.556040446	0.016581217	2.300630869	0.379046047	0.512767405	-0.608880015	-0.176813804	-2.735514491	1.7126197	-1.3680191	1.6705287	0.062027283
Data/Dataset 1/results/M-M + kinesin/video3/A/9_03_M-M+kn_003.nd2 - C=0.tif	0	0	0.52	0.40604248	0.608874512	0.872803514	1.27894138	0.407552083	0.012654622	5.315705947	1.22759858	0.902897038	3.109433716	0.367531416	-0.104999359	0.91661155	-0.21750009	1.7322685	0.14118616
Data/Dataset 1/results/M-M + kinesin/video4/A/9_07_M-M+kn_004.nd2 - C=0.tif	0	0	0.786407767	0.525834517	0.550320712	1.396305941	0.617889917	0.378916423	0.009287516	2.107396669	0.820335395	0.999814521	-2.402747982	-0.512661906	0.315768286	0.10897773	-0.035412654	3.141189	0.92180085
Data/Dataset 1/results/M-M + kinesin/video5/A/9_14_M-M+kn_005.nd2 - C=0.tif	0	0	1	0.544927424	0.319507946	0.957298316	1.643661648	0.529093424	0.010559082	-0.140876068	0.342173507	0.637108117	-0.172276824	0.137782088	0.307828889	0.065474756	-0.009645075	2.6985395	1.3015358
Data/Dataset 1/results/M-M + kinesin + myosin/video1/A/9_45_M-M+kn+my_001.nd2 - C=0.tif	0	0	1	0.676979759	0.206259988	1.042057474	0.714199229	0.645314535	0.006174723	-0.154274715	0.326016667	0.542780615	-0.032013362	-0.025272204	0.09643755	0.08809362	-0.023346417	-1.8492781	1.5950176
Data/Dataset 1/results/M-M + kinesin + myosin/video2/A/9_53_M-M+kn+my_002.nd2 - C=0.tif	0	0	1	0.601390492	0.315662731	0.971728844	1.10686388	0.593343099	0.003702799	0.559735504	0.529311291	0.691966462	0.311407643	0.088352654	-0.001700345	0.1327872	0.12586623	-1.0026848	0.8099333
Data/Dataset 1/results/M-M + kinesin + myosin/video3/A/10_00_M-M+kn+my_003.nd2 - C=0.tif	0	0	0.990196078	0.533253063	0.436856357	1.071103841	1.0085103	0.478841146	0.022939046	1.304084244	0.743227886	0.869234144	-0.41969047	0.022692146	0.262884203	0.8970283	1.2969902	-2.9041035	0.22990878
Data/Dataset 1/results/M-M + kinesin + myosin/video4/A/10_06_M-M+kn+my_004.nd2 - C=0.tif	0	0	0.861538462	0.619812012	0.460902623	1.211589837	0.701908562	0.536895752	0.00328064	1.726841744	0.818847297	0.822616545	-0.400733279	-0.143912631	-0.058322761	1.4020995	0.7856879	1.220592	0.2426128
Data/Dataset 1/results/M-M + kinesin + myosin/video5/A/10_11_M-M+kn+my_005.nd2 - C=0.tif	0	0	1	0.452308655	0.657714844	0.707598618	2.918432627	0.335754395	0.141159058	1.730193344	1.145614499	0.905714266	1.407248273	0.563259262	-0.041844058	3.5354533	-1.8710926	1.5989969	0.09845697
Data/Dataset 1/results/M-M + kinesin + myosin/video6/A/10_16_M-M+kn+my_006.nd2 - C=0.tif	0	0	1	0.522613525	0.437789917	1.183914932	1.236576827	0.407531738	0.070327759	6.259193921	0.644753031	0.812469639	-6.738421007	-0.011665922	0.090112773	1.8039663	1.0395396	1.2909858	0.047193833
Data/Dataset 1/results/M-M + kinesin + myosin/video7/A/10_23_M-M+kn+my_007.nd2 - C=0.tif	0	0	0.722772277	0.663024902	0.653814142	1.178042038	0.657643253	0.548329671	0.00201416	38.4463716	0.864293125	0.773105019	1.113290095	0.053349365	-0.141390598	2.0699935	-1.1462892	1.4313366	0.28360474
Data/Dataset 1/results/no xl + kinesin/video1/A/11_47+kn+noxlinktest_004.nd2 - C=0.tif	0	0	1	0.740979004	0.05135498	1.005904366	0.861768369	0.733947754	0.001139323	0.031009339	0.362897419	0.384823514	-0.009859567	-0.025449304	0.110356338	0.19859302	-0.091979265	-1.3489311	1.2125627
Data/Dataset 1/results/no xl + kinesin/video10/A/12_48+kn+noxlinktest_009.nd2 - C=0.tif	0	0	1	0.63634699	0.291304155	1.077876906	0.691003363	0.58493042	0.0027771	0.167342246	0.353522548	0.490423254	-0.082110369	-0.124328069	0.016208195	0.4448805	-0.025058359	-1.4602271	0.21705763
Data/Dataset 1/results/no xl + kinesin/video11/A/12_52+kn+noxlinktest_009.nd2 - C=0.tif	0	0	1	0.619293213	0.355255127	0.850265365	1.593206424	0.62101237	0.012044271	0.599023292	0.457699029	0.527902746	0.402376627	0.151130654	0.151390354	0.39372334	-0.048239022	-1.4803258	0.19489174
Data/Dataset 1/results/no xl + kinesin/video2/A/11_51+kn+noxlinktest_005.nd2 - C=0.tif	0	0	1	0.736033122	0.156514486	1.027289969	1.162037037	0.702646891	0.001820882	0.275603522	0.439510807	0.467974623	-0.286855638	0.039701103	-0.000897541	1.9526006	4.545356	-0.4340298	0.23349872
Data/Dataset 1/results/no xl + kinesin/video3/A/11_59+kn+noxlinktest_006.nd2 - C=0.tif	0	0	0.982142857	0.603973389	0.434173584	0.715131692	4.656320196	0.590922038	0.003417969	1.658724054	0.635548065	0.625070383	2.524829829	0.293585616	-0.00903001	6.299424	2.518108	-1.4552429	0.026288046
Data/Dataset 1/results/no xl + kinesin/video4/A/12_04+kn+noxlinktest_007.nd2 - C=0.tif	0	0	1	0.635231712	0.342490456	1.16433633	0.776017688	0.480906169	0.0643514	28.87411356	0.478402541	0.542995916	24.9401404	-0.111513484	-0.082506393	2.178715	-0.7435088	-1.5582398	0.03092094
Data/Dataset 1/results/no xl + kinesin/video5/A/12_10+kn+noxlinktest_007.nd2 - C=0.tif	0	0	0.857142857	0.563104803	0.504655318	1.04193729	1.087363139	0.545043945	0.005137126	15.98808887	0.680228339	0.566216744	-8.158488965	-0.069208086	-0.054825105	1.4923278	-0.37423205	-1.574086	0.036727667
Data/Dataset 1/results/no xl + kinesin/video6/A/12_19+kn+noxlinktest_008.nd2 - C=0.tif	0	0	1	0.623979048	0.226035378	0.998696004	0.647116378	0.616282145	0.003702799	0.355511778	0.352420467	0.452649972	0.053838549	-0.024610483	0.02741177	0.79474235	-0.014267862	-1.646662	0.08162251
Data/Dataset 1/results/no xl + kinesin/video7/A/12_25+kn+noxlinktest_008.nd2 - C=0.tif	0	0	1	0.658114347	0.157354181	1.015805017	0.641138896	0.62689209	0.001576742	-0.064805185	0.277112346	0.391062332	0.016598919	-0.050070601	-0.11019908	0.7550242	-0.043013096	-1.694568	0.0943358
Data/Dataset 1/results/no xl + kinesin/video8/A/12_31+kn+noxlinktest_008.nd2 - C=0.tif	0	0	0.644067797	0.629297892	0.463175456	0.766023657	3.554375143	0.624369303	0.014088949	17.85520796	0.649888997	0.576006156	19.63433424	0.291986248	0.225802629	0.6836705	-0.06363928	-1.6765319	0.08626094
Data/Dataset 1/results/no xl + kinesin/video9/A/12_42+kn+noxlinktest_009.nd2 - C=0.tif	0	0	1	0.631186745	0.353776412	0.94006035	1.586074532	0.620300293	0.00495402	-0.017520352	0.359994709	0.471710194	0.397931958	0.229252832	0.139955178	0.48438287	-0.041232735	-1.5071352	0.19256525
Data/Dataset 1/results/no xl + kinesin + myosin/video1/A/5_00+kn+my_001.nd2 - C=0.tif	0	0	1	0.753717596	0.020663175	1.003886434	1.124362895	0.74597168	0.000315348	-0.079389967	0.298360155	0.497064318	-0.057568954	0.032450873	-0.002215381	0.12789515	0.04026001	-1.1929907	1.6755344
Data/Dataset 1/results/no xl + kinesin + myosin/video10/A/6_08+kn+my_006.nd2 - C=0.tif	0	0	1	0.65074019	0.318953081	0.921336361	1.374526219	0.640635173	0.001831055	0.526743838	-0.116919021	0.087466625	0.252739444	0.15462594	0.016029979	0.43928102	-0.29343253	-1.5345556	0.13790923
Data/Dataset 1/results/no xl + kinesin + myosin/video11/A/6_14+kn+my_006.nd2 - C=0.tif	0	0	1	0.582463582	0.515508016	1.013798499	0.640105198	0.57208252	0.000986735	0.559857606	0.635933737	1.081201157	-0.527281598	-0.283922584	-1.320412117	0.5799292	-0.2534707	-1.3743939	0.06087241
Data/Dataset 1/results/no xl + kinesin + myosin/video12/A/6_44+kn+my_008.nd2 - C=0.tif	0	0	0.920792079	0.590359775	0.38704612	1.10864477	0.446712944	0.530232747	0.005015055	1.327196166	0.263179905	0.492454325	-1.472567946	-0.046002836	-0.120779317	0.38397464	-0.20616925	-1.6254401	0.13155618
Data/Dataset 1/results/no xl + kinesin + myosin/video13/A/6_50+kn+my_008.nd2 - C=0.tif	0	0	1	0.61307595	0.323924672	0.966863337	2.033634126	0.593098958	0.002716064	-0.198784055	0.215289292	0.414311409	-0.225849815	0.04845716	0.191290178	0.3040581	-0.13045031	-1.6025945	0.22994797
Data/Dataset 1/results/no xl + kinesin + myosin/video2/A/5_07+kn+my_002.nd2 - C=0.tif	0	0	1	0.742132013	0.033375133	1.012924364	0.815551537	0.72962443	0.000457764	-0.051665234	0.27756198	0.443551515	-0.060895987	-0.028735505	0.072326644	0.09044232	0.019615807	-1.7409582	1.8691726
Data/Dataset 1/results/no xl + kinesin + myosin/video3/A/5_13+kn+my_002.nd2 - C=0.tif	0	0	1	0.749045632	0.033708052	1.012136257	1.156853043	0.737609863	0.000478109	-0.152824929	0.268312409	0.464603756	0.082735617	0.008075352	0.01641817	0.12252074	0.118345104	-2.948262	1.7756143
Data/Dataset 1/results/no xl + kinesin + myosin/video4/A/5_20+kn+my_003.nd2 - C=0.tif	0	0	1	0.743058638	0.049593839	1.024071189	0.303133903	0.724761963	0.000590007	-0.109720907	0.287113757	0.463526029	-0.029654346	-0.019820166	0.000285037	0.18744327	0.2453672	-0.9725538	0.8347503
Data/Dataset 1/results/no xl + kinesin + myosin/video5/A/5_26+kn+my_003.nd2 - C=0.tif	0	0	1	0.7493841	0.018649015	1.003998685	1.284684685	0.742838542	0.000417074	-0.194853894	0.275546005	0.477013009	-0.013890071	0.027634558	0.068576864	0.27805546	0.07590288	-0.67653096	0.61752623
Data/Dataset 1/results/no xl + kinesin + myosin/video6/A/5_32+kn+my_003.nd2 - C=0.tif	0	0	1	0.755149148	0.025362882	1.011043834	0.571250778	0.744252523	0.000386556	-0.209295901	0.273200976	0.492386778	-0.027702206	0.002893536	-0.163756015	0.43285438	0.39412326	2.7789843	0.6794725
Data/Dataset 1/results/no xl + kinesin + myosin/video7/A/5_40+kn+my_004.nd2 - C=0.tif	0	0	1	0.700977672	0.308854537	1.196810163	0.478931204	0.589335124	0.00205485	0.711081604	0.517568241	0.655041205	0.090783052	-0.036717341	-7.06E-05	3.7204995	1.4865727	1.5226836	0.017932761
Data/Dataset 1/results/no xl + kinesin + myosin/video9/A/6_02+kn+my_006.nd2 - C=0.tif	0	0	1	0.65374201	0.344632235	1.147266764	0.997675701	0.558268229	0.01369222	5.682579148	0.296399946	0.446888927	-7.169792328	-0.623481388	-0.458508141	1.346429	-0.5188606	1.7110275	0.042448144
