# Supplementary material for: BARCODE: high throughput screening and analysis of soft active materials
Source: Nat Commun. 2025 Dec 31;17:1192. doi: 10.1038/s41467-025-67963-3 (PMC12858825; doi:10.1038/s41467-025-67963-3)
Supplement: Supplementary file 4 — Source Data [file 41467_2025_67963_MOESM4_ESM.zip › Figure3D.csv]

Filepath	Channel	Flags	Connectivity	Maximum Island Area	Maximum Void Area	Island Area Change	Void Area Change	Initial Maximum Island Area	Initial 2nd Maximum Island Area	Maximum Kurtosis	Maximum Median Skewness	Maximum Mode Skewness	Kurtosis Change	Median Skewness Change	Mode Skewness Change	Speed	Speed Change	Mean Flow Direction	Flow Directional Spread
Data/Dataset 1/results/A-A + kinesin/video1/4_10_A-A+kn_001.nd2 - C=1.tif	1	0	1	0.445018422	0.509160822	0.747736437	1.310422314	0.421315511	0.036590576	4.799941989	1.082214881	0.787282497	3.451165907	0.248200391	-0.108904801	0.3860125	0.021838188	-2.3790426	0.21592174
Data/Dataset 1/results/A-A + kinesin/video2/4_17_A-A+kn_002.nd2 - C=1.tif	1	0	0.940594059	0.362815163	0.598111239	0.700262202	1.160166619	0.221140544	0.054992676	13.24350706	1.387550552	0.888840608	-12.57032257	0.31481842	-3.143230256	2.4906912	3.4502268	-1.8591424	0.042295236
Data/Dataset 1/results/A-A + kinesin/video3/M/4_24_A-A+kn_003.nd2 - C=1.tif	1	0	0.5	0.359474876	0.617370605	1.364435203	0.930288696	0.151652018	0.098022461	2.381750375	1.360011074	-1.924927768	-1.324058271	0.111070535	0.633084428	2.1257322	-1.0301728	-1.6171833	0.025799476
Data/Dataset 1/results/A-A + kinesin/video4/M/4_31_A-A+kn_004.nd2 - C=1.tif	1	0	1	0.452092489	0.513727824	0.81238946	2.15519513	0.454376221	0.015492757	-1.321595647	1.182156476	-1.352492862	0.208176139	0.621653345	-0.207243349	0.62895215	-0.1966793	-1.678669	0.068821594
Data/Dataset 1/results/A-A + kinesin/video5/M/4_39_A-A+kn_005.nd2 - C=1.tif	1	0	1	0.556864421	0.306686401	0.906702817	1.3989456	0.566538493	0.003275553	-1.376994385	-0.09376604	-0.96086298	0.095960349	1.014711239	-0.160443543	0.122708306	-0.06827002	-1.4929733	0.3221177
Data/Dataset 1/results/A-A + kinesin/video6/M/4_47_A-A+kn_006.nd2 - C=1.tif	1	0	0.057142857	0.217684659	0.640647195	1.650475043	0.980471447	0.152038574	0.116678874	10.22167747	0.926573464	0.545260128	1.835984508	-0.09242172	0.21086517	0.21779254	-0.07471217	-1.7348846	0.20203353
Data/Dataset 1/results/A-A + kinesin + myosin/video1/M/5_25_A-A+kn+my_001.nd2 - C=1.tif	1	0	1	0.604220304	0.330599698	1.175318354	0.55485273	0.512054443	0.007863363	2.505584304	0.760259471	0.599448963	-1.196333397	-0.215753959	0.008059182	0.0771792	-0.01316648	-1.5157223	1.3191897
Data/Dataset 1/results/A-A + kinesin + myosin/video2/M/5_33_A-A+kn+my_002.nd2 - C=1.tif	1	0	1	0.4615534	0.402682218	0.888578248	0.807178514	0.447540283	0.007069906	3.780182891	0.844820371	0.698128351	0.415590598	-0.025216198	0.056039249	0.07422333	0.09094745	-1.2228252	1.008089
Data/Dataset 1/results/A-A + kinesin + myosin/video3/M/5_39_A-A+kn+my_003.nd2 - C=1.tif	1	0	0.99009901	0.49041748	0.531316584	0.792831841	1.53791224	0.462351481	0.011566162	97.10944242	0.841776864	0.706628971	-0.690119251	0.041245771	0.145185342	0.38151318	0.42997456	-2.8707895	0.18367161
Data/Dataset 1/results/A-A + kinesin + myosin/video4/M/5_47_A-A+kn+my_004.nd2 - C=1.tif	1	0	1	0.47175182	0.535783248	0.617655461	2.263948045	0.427286784	0.040211995	18.91050408	0.738205488	0.844979737	13.12215862	0.121623713	0.150283265	0.73993486	-0.080216855	-1.8226676	0.08680334
Data/Dataset 1/results/A-A + kinesin + myosin/video5/M/5_54_A-A+kn+my_005.nd2 - C=1.tif	1	0	0.675925926	0.363236861	0.553089489	0.610987949	1.042978741	0.357910156	0.019195557	3.353032868	1.007245185	-2.155461172	-2.351722001	-0.093862502	1.112689425	0.9823921	0.48201305	1.6933028	0.041737527
Data/Dataset 1/results/A-A + kinesin + myosin/video6/M/6_01_A-A+kn+my_006.nd2 - C=1.tif	1	0	0.281553398	0.352333762	0.540039063	1.596990165	1.075593526	0.171691895	0.154337565	2.421319243	0.899539771	-2.419489366	-1.728451778	-0.026588135	0.81918964	0.8029351	0.28887784	1.7629743	0.049522948
Data/Dataset 1/results/A-A + kinesin + myosin/video7/M/6_08_A-A+kn+my_007.nd2 - C=1.tif	1	0	0.02970297	0.498718262	0.58215332	1.282584343	1.039535921	0.390472412	0.0128479	-0.441152408	1.099106001	-1.175170313	-1.049680497	-0.753827877	0.878536958	0.41273582	-0.23608273	2.124145	0.099863164
Data/Dataset 1/results/M-M + kinesin/video1/M/8_51_M-M+kn_001.nd2 - C=1.tif	1	0	0.882352941	0.6654996	0.446738503	1.405091924	1.512897657	0.422729492	0.015930176	6.710153081	0.827967717	0.615709705	-0.615624423	-0.221976181	-0.152822441	1.2656972	2.5433483	2.6722698	0.23838665
Data/Dataset 1/results/M-M + kinesin/video2/M/8_57_M-M+kn_002.nd2 - C=1.tif	1	0	0.881188119	0.616743608	0.468894265	2.527031509	0.404226039	0.245361328	0.070526123	3.823315559	0.794735175	0.782909372	-4.835767492	-2.104554575	-1.551238602	1.7113066	-1.3752809	1.6708268	0.06208282
Data/Dataset 1/results/M-M + kinesin/video3/M/9_03_M-M+kn_003.nd2 - C=1.tif	1	0	0.24	0.373986816	0.725256348	0.673341878	1.445044582	0.380981445	0.011494954	3.216119513	1.530827442	-1.588432031	4.852722291	0.123585265	-1.415011862	0.9355154	-0.12654513	1.741102	0.13821082
Data/Dataset 1/results/M-M + kinesin/video4/M/9_07_M-M+kn_004.nd2 - C=1.tif	1	0	0.436893204	0.43429288	0.659024325	1.870205077	0.717897271	0.233632406	0.052195231	2.798410028	1.341833057	0.903162732	2.612179803	-0.47396813	3.035955834	0.1156833	-0.024001263	3.137483	0.84875697
Data/Dataset 1/results/M-M + kinesin/video5/M/9_14_M-M+kn_005.nd2 - C=1.tif	1	0	1	0.451732289	0.431762695	1.187780389	1.09964505	0.380940755	0.024037679	-0.330919932	0.888729087	-2.016229295	-0.332078975	-0.103582223	0.180898312	0.06609603	-0.01195557	2.7357507	1.1949587
Data/Dataset 1/results/M-M + kinesin + myosin/video1/M/9_45_M-M+kn+my_001.nd2 - C=1.tif	1	0	1	0.654701926	0.160644531	1.067147085	0.584251143	0.60840861	0.002187093	1.455099539	0.621013953	0.585132844	-0.052400742	-0.08504925	-0.057694885	0.08318285	0.002542406	-1.8750107	1.53193
Data/Dataset 1/results/M-M + kinesin + myosin/video2/M/9_53_M-M+kn+my_002.nd2 - C=1.tif	1	0	1	0.568270597	0.36217152	0.891662591	0.920019092	0.540751139	0.01385498	3.387667289	0.753299531	0.652605621	2.005919386	0.039613332	0.057772521	0.11884017	0.14881134	-0.9928707	0.62035054
Data/Dataset 1/results/M-M + kinesin + myosin/video3/M/10_00_M-M+kn+my_003.nd2 - C=1.tif	1	0	0.784313725	0.362271396	0.569557884	1.078066914	1.035408003	0.311950684	0.021982829	55.96673692	1.045340752	0.766106578	-17.38133942	0.100352902	0.113866349	0.9004904	1.3287785	-2.9012158	0.22108623
Data/Dataset 1/results/M-M + kinesin + myosin/video4/M/10_06_M-M+kn+my_004.nd2 - C=1.tif	1	0	0.876923077	0.558297294	0.564688546	1.939802336	0.433784925	0.322677612	0.061355591	20.23399543	1.05726971	0.850308502	0.490755497	-0.507450729	-0.213493275	1.5022095	1.3760401	1.1391414	0.17458142
Data/Dataset 1/results/M-M + kinesin + myosin/video5/M/10_11_M-M+kn+my_005.nd2 - C=1.tif	1	0	0.808219178	0.550300598	0.708656311	2.340738827	0.156855995	0.295333862	0.036132813	10.94089675	1.199834034	0.848561849	-4.400473397	-0.882432729	-0.415577805	3.6916606	0.20172	1.5909917	0.08312195
Data/Dataset 1/results/M-M + kinesin + myosin/video6/M/10_16_M-M+kn+my_006.nd2 - C=1.tif	1	0	0.887323944	0.338874817	0.55922699	0.850067953	1.081404815	0.280685425	0.059280396	5.496578444	1.084477718	-0.510456837	3.251679571	-0.036873958	4.245210734	1.8034166	1.0404443	1.2914739	0.046832982
Data/Dataset 1/results/M-M + kinesin + myosin/video7/M/10_23_M-M+kn+my_007.nd2 - C=1.tif	1	0	0.297029703	0.556918058	0.759626909	1.84728966	0.989597526	0.255594889	0.137034098	348.472097	1.22271343	0.5944183	437.5578737	-0.384940748	-0.347265385	2.0478091	-0.99799466	1.4395957	0.31876588
Data/Dataset 1/results/no xl + kinesin/video1/M/11_47+kn+noxlinktest_004.nd2 - C=1.tif	1	0	1	0.636010742	0.234545898	1.130037497	0.32317189	0.558858236	0.004231771	2.832725534	0.637295765	0.56642949	-0.67692513	-0.041028897	-0.198238511	0.161157	-0.16972266	-1.1945087	1.1993062
Data/Dataset 1/results/no xl + kinesin/video10/M/12_48+kn+noxlinktest_009.nd2 - C=1.tif	1	0	0.435643564	0.4455178	0.633955522	0.690995852	1.058144058	0.375193278	0.005574544	2.150050982	0.99653615	-2.94727482	-0.122245258	-0.025472254	0.196734308	0.43806544	-0.050875038	-1.4573745	0.12970977
Data/Dataset 1/results/no xl + kinesin/video11/M/12_52+kn+noxlinktest_009.nd2 - C=1.tif	1	0	0.330508475	0.430918376	0.65838623	1.577478525	0.836573723	0.271189372	0.056986491	1.980415264	1.357128115	-1.647662997	-3.03146882	-0.285386521	1.070467222	0.38420486	-0.033409894	-1.4760171	0.12975712
Data/Dataset 1/results/no xl + kinesin/video2/M/11_51+kn+noxlinktest_005.nd2 - C=1.tif	1	0	0.621621622	0.371917725	0.620340983	1.462520672	0.801722274	0.26449585	0.041219076	106.5709274	0.974490573	0.549894009	-0.026277286	-0.310261338	-0.189777473	1.9623778	4.805419	-0.40762013	0.17529997
Data/Dataset 1/results/no xl + kinesin/video3/M/11_59+kn+noxlinktest_006.nd2 - C=1.tif	1	0	0.464285714	0.347137451	0.717987061	0.560081711	3.953461857	0.338623047	0.007364909	9.51958655	1.344937639	0.754933935	5.66371356	-0.100243203	-0.283046723	6.19972	2.3791952	-1.4404458	0.046080228
Data/Dataset 1/results/no xl + kinesin/video4/M/12_04+kn+noxlinktest_007.nd2 - C=1.tif	1	0	0.04950495	0.203419078	0.634610263	1.118811881	0.984072306	0.147949219	0.095408122	5.406588214	1.207499138	-2.090114369	-1.618612428	-0.09029902	0.711894941	2.179776	-0.7446536	-1.5583236	0.02208759
Data/Dataset 1/results/no xl + kinesin/video5/M/12_10+kn+noxlinktest_007.nd2 - C=1.tif	1	0	0.276190476	0.353360263	0.584888805	1.461648427	0.943477953	0.206359863	0.104176839	0.614528588	1.053745838	-1.272887017	1.872721496	-0.2976665	-1.030149749	1.4915695	-0.38095093	-1.5733621	0.02215554
Data/Dataset 1/results/no xl + kinesin/video6/M/12_19+kn+noxlinktest_008.nd2 - C=1.tif	1	0	0.782178218	0.402904164	0.596246893	0.670374115	1.039602233	0.382303874	0.024648031	4.604968405	0.925008039	-0.33380602	-0.314655362	0.016514275	-1.609120863	0.79197484	-0.021050632	-1.6490716	0.03703386
Data/Dataset 1/results/no xl + kinesin/video7/M/12_25+kn+noxlinktest_008.nd2 - C=1.tif	1	0	1	0.443403764	0.54288552	1.489459963	0.997089147	0.273132324	0.078887939	9.341157865	0.762575542	0.722897187	0.272842566	0.030783031	-3.302841107	0.7534435	-0.053062975	-1.6928872	0.042211674
Data/Dataset 1/results/no xl + kinesin/video8/M/12_31+kn+noxlinktest_008.nd2 - C=1.tif	1	0	0.923728814	0.510665894	0.599197388	1.120619074	0.858011548	0.385162354	0.02520752	4.117725865	1.13534882	-1.153311339	-5.974731559	-0.318344375	2.921009441	0.6807508	-0.061371326	-1.6763572	0.043420218
Data/Dataset 1/results/no xl + kinesin/video9/M/12_42+kn+noxlinktest_009.nd2 - C=1.tif	1	0	1	0.415627219	0.644303755	0.863085386	1.260980029	0.41792806	0.038075765	9.445759165	1.078293665	0.776796721	0.708299311	0.33368925	-4.002982893	0.48201776	-0.042217582	-1.5031142	0.121162035
Data/Dataset 1/results/no xl + kinesin + myosin/video1/M/5_00+kn+my_001.nd2 - C=1.tif	1	0	1	0.714971369	0.039084695	1.07079174	0.498588899	0.667470296	0.000467936	0.773663029	0.54151531	0.492233639	-0.511331126	-0.026350915	-0.010096658	0.10134121	0.04137733	-1.2388237	1.8241847
Data/Dataset 1/results/no xl + kinesin + myosin/video10/M/6_08+kn+my_006.nd2 - C=1.tif	1	0	1	0.549815785	0.517877752	0.715375234	2.124900071	0.558868408	0.003936768	0.995779634	0.667278918	0.226800727	-0.971590419	0.765295414	-2.320180973	0.43756673	-0.29248393	-1.5376899	0.10500397
Data/Dataset 1/results/no xl + kinesin + myosin/video11/M/6_14+kn+my_006.nd2 - C=1.tif	1	0	0.941176471	0.542739868	0.566904704	1.527027781	0.545862748	0.364705404	0.026896159	0.655436238	0.824435114	-0.993022322	-0.178280305	-1.253341733	1.121196631	0.5790296	-0.2589937	-1.3740144	0.0619542
Data/Dataset 1/results/no xl + kinesin + myosin/video12/M/6_44+kn+my_008.nd2 - C=1.tif	1	0	0.96039604	0.448852539	0.473305442	1.121523454	0.72949405	0.392089844	0.012583415	2.465005217	0.486353063	0.570439228	2.856483699	-0.046097779	2.602100096	0.3814861	-0.21488929	-1.6291114	0.07884498
Data/Dataset 1/results/no xl + kinesin + myosin/video13/M/6_50+kn+my_008.nd2 - C=1.tif	1	0	1	0.504533248	0.360090776	1.172105077	1.117227157	0.431772868	0.014648438	13.84071747	0.45219513	0.522072094	10.8749538	-0.158673778	-0.17525382	0.2991256	-0.13223067	-1.609418	0.12098555
Data/Dataset 1/results/no xl + kinesin + myosin/video2/M/5_07+kn+my_002.nd2 - C=1.tif	1	0	1	0.658463912	0.108259721	1.194223385	0.512406172	0.548370361	0.003692627	1.744632796	0.597217869	0.579168951	-0.941304424	-0.109470966	-0.204387931	0.06955717	0.035265364	-1.3815323	1.8510787
Data/Dataset 1/results/no xl + kinesin + myosin/video3/M/5_13+kn+my_002.nd2 - C=1.tif	1	0	1	0.691361861	0.096962669	1.048145748	0.968325792	0.659423828	0.000671387	1.025716302	0.560421921	0.500225549	-0.24585133	-0.177057447	-0.002766917	0.09475064	0.095385276	-2.3695858	1.8745246
Data/Dataset 1/results/no xl + kinesin + myosin/video4/M/5_20+kn+my_003.nd2 - C=1.tif	1	0	1	0.625704679	0.185324929	1.285635721	0.781716733	0.480926514	0.01940918	2.292636297	0.687464543	0.569657641	-0.698334281	-0.094398202	0.010281627	0.17381346	0.25625768	-0.97730297	0.59785604
Data/Dataset 1/results/no xl + kinesin + myosin/video5/M/5_26+kn+my_003.nd2 - C=1.tif	1	0	1	0.678622159	0.174338601	1.088749366	0.687494189	0.622161865	0.003133138	1.838373594	0.604863038	0.548267208	-0.541443039	-0.152592197	0.022066066	0.2647812	0.116217524	-0.68223697	0.41983467
Data/Dataset 1/results/no xl + kinesin + myosin/video6/M/5_32+kn+my_003.nd2 - C=1.tif	1	0	1	0.727006392	0.083396218	1.07212923	0.214419635	0.678222656	0.000549316	1.215572768	0.561411941	0.538608242	-1.045531774	-0.236157504	-0.122134845	0.42746875	0.40641597	2.7974374	0.6866059
Data/Dataset 1/results/no xl + kinesin + myosin/video7/M/5_40+kn+my_004.nd2 - C=1.tif	1	0	0.851485149	0.515691584	0.522583008	1.236932744	1.6906756	0.437113444	0.005289714	8.798005062	0.925028562	0.905738353	-4.209412423	-0.263107494	-0.282449726	3.7198594	1.472378	1.5232102	0.012896179
Data/Dataset 1/results/no xl + kinesin + myosin/video9/M/6_02+kn+my_006.nd2 - C=1.tif	1	0	0.861386139	0.591230913	0.45892334	1.49905098	0.487313724	0.380523682	0.014729818	1.509038841	0.610798854	0.12442868	-0.554798347	-0.717682376	3.439502993	1.3448185	-0.52358305	1.7101485	0.03539872
