# Supplementary material for: BARCODE: high throughput screening and analysis of soft active materials
Source: Nat Commun. 2025 Dec 31;17:1192. doi: 10.1038/s41467-025-67963-3 (PMC12858825; doi:10.1038/s41467-025-67963-3)
Supplement: Supplementary file 4 — Source Data [file 41467_2025_67963_MOESM4_ESM.zip › Figure3G.csv]

Median-skewness-change-fast-microtubules	Mode-skewness-change-fast-microtubules	Median-skewness-change-fast-actin	Mode-skewness-change-fast-actin	Median-skewness-change-slow-microtubules	Mode-skewness-change-slow-microtubules	Median-skewness-change-slow-actin	Mode-skewness-change-slow-actin	Median-skewness-change-multi-microtubules	Mode-skewness-change-multi-microtubules	Median-skewness-change-multi-actin	Mode-skewness-change-multi-actin
-0.09242	0.210865	0.266904	0.071867	0.008075	0.016418	0.168081	-0.10381	0.2482	-0.1089	0.177795	0.117786
-0.02522	0.056039	0.285705	0.017859	-0.0944	0.010282	-0.17706	-0.00277	-0.02635	-0.0101	0.326879	0.127041
0.041246	0.145185	-0.02313	-0.14161	-0.01982	0.000285	-0.01982	0.000285	-0.02874	0.072327	0.032451	-0.00222
-0.26311	-0.28245	0.03032	-0.17171	-0.21575	0.008059	-0.0944	0.010282	-0.15867	-0.17525	-0.10947	-0.20439
0.121624	0.150283	0.012462	0.00567	-0.15259	0.022066	0.0147	-0.06795	-0.02545	0.110356	0.048457	0.19129
0.154626	0.01603	-0.03672	-7.06E-05	-0.23616	-0.12213	0.027635	0.068577			-0.04103	-0.19824
-0.046	-0.12078	0.365331	0.390201	-0.10358	0.180898	0.002894	-0.16376
-0.22198	-0.15282	0.021616	-0.05518	-0.08505	-0.05769	0.367531	-0.105
0.088353	-0.0017	0.039613	0.057773	0.053349	-0.14139	0.137782	0.307829
0.022692	0.262884	0.100353	0.113866			-0.02527	0.096438
-0.14391	-0.05832	0.039701	-0.0009			-0.38494	-0.34727
-0.01167	0.090113	0.293586	-0.00903
-0.31026	-0.18978	-0.02461	0.027412
-0.10024	-0.28305	-0.05007	-0.1102
-0.11151	-0.08251	0.291986	0.225803
-0.06921	-0.05483	-0.12433	0.016208
0.229253	0.139955
-0.02547	0.196734
