# Supplementary material for: BARCODE: high throughput screening and analysis of soft active materials
Source: Nat Commun. 2025 Dec 31;17:1192. doi: 10.1038/s41467-025-67963-3 (PMC12858825; doi:10.1038/s41467-025-67963-3)
Supplement: Supplementary file 4 — Source Data [file 41467_2025_67963_MOESM4_ESM.zip › Figure3J.csv]

Connectivity-fast-microtubules	Maximum-void-area-fast-microtubules	Connectivity-fast-actin	Maximum-void-area-fast-actin	Connectivity-slow-microtubules	Maximum-void-area-slow-microtubules	Connectivity-slow-actin	Maximum-void-area-slow-actin	Connectivity-multi-microtubules	Maximum-void-area-multi-microtubules	Connectivity-multi-actin	Maximum-void-area-multi-actin
0.5	0.617371	0.892157	0.552263	1	0.306686	1	0.491887	1	0.509161	1	0.243153
1	0.513728	0.991525	0.560191	1	0.033708	1	0.096963	0.940594	0.598111	1	0.478616
0.057143	0.640647	0.980952	0.387934	1	0.185325	1	0.049594	1	0.039085	1	0.020663
1	0.402682	1	0.096136	1	0.049594	1	0.185325	1	0.033375	1	0.10826
0.990099	0.531317	1	0.323725	1	0.3306	1	0.046958	1	0.360091	1	0.323925
0.851485	0.522583	1	0.308855	1	0.174339	1	0.018649	1	0.051355	1	0.234546
1	0.535783	1	0.462058	1	0.083396	1	0.025363
0.675926	0.553089	1	0.395364	0.24	0.725256	0.52	0.608875
0.281553	0.540039	0.951456	0.482949	0.436893	0.659024	0.786408	0.550321
0.861386	0.458923	1	0.344632	1	0.431763	1	0.319508
0.029703	0.582153	0.128713	0.588606	1	0.160645	1	0.20626
1	0.318953	1	0.517878	0.722772	0.653814	0.29703	0.759627
1	0.515508	0.941176	0.566905
0.920792	0.387046	0.960396	0.473305
0.882353	0.446739	1	0.128784
0.881188	0.468894	1	0.267595
1	0.315663	1	0.362172
0.990196	0.436856	0.784314	0.569558
0.861538	0.460903	0.876923	0.564689
1	0.657715	0.808219	0.708656
1	0.43779	0.887324	0.559227
0.621622	0.620341	1	0.156514
0.464286	0.717987	0.982143	0.434174
1	0.34249	0.049505	0.63461
0.857143	0.504655	0.27619	0.584889
0.782178	0.596247	1	0.226035
1	0.542886	1	0.157354
0.923729	0.599197	0.644068	0.463175
1	0.353776	1	0.644304
0.435644	0.633956	1	0.291304
