# Supplementary material for: BARCODE: high throughput screening and analysis of soft active materials
Source: Nat Commun. 2025 Dec 31;17:1192. doi: 10.1038/s41467-025-67963-3 (PMC12858825; doi:10.1038/s41467-025-67963-3)
Supplement: Supplementary file 4 — Source Data [file 41467_2025_67963_MOESM4_ESM.zip › Figure3J-inset.csv]

Connectivity-fast-microtubules	Maximum-island-area-fast-microtubules	Connectivity-fast-actin	Maximum-island-area-fast-actin	Connectivity-slow-microtubules	Maximum-island-area-slow-microtubules	Connectivity-slow-actin	Maximum-island-area-slow-actin	Connectivity-multi-microtubules	Maximum-island-area-multi-microtubules	Connectivity-multi-actin	Maximum-island-area-multi-actin
0.5	0.359475	0.892157	0.460299	1	0.556864	1	0.475957	1	0.445018	1	0.648942
1	0.452092	0.991525	0.437286	1	0.749046	1	0.691362	0.940594	0.362815	1	0.544317
0.057143	0.217685	0.980952	0.53408	1	0.625705	1	0.743059	1	0.714971	1	0.753718
1	0.461553	1	0.697221	1	0.743059	1	0.625705	1	0.742132	1	0.658464
0.990099	0.490417	1	0.62298	1	0.60422	1	0.742077	1	0.504533	1	0.613076
0.851485	0.515692	1	0.700978	1	0.678622	1	0.749384	1	0.740979	1	0.636011
1	0.471752	1	0.574441	1	0.727006	1	0.755149
0.675926	0.363237	1	0.463912	0.24	0.373987	0.52	0.406042
0.281553	0.352334	0.951456	0.455822	0.436893	0.434293	0.786408	0.525835
0.861386	0.591231	1	0.653742	1	0.451732	1	0.544927
0.029703	0.498718	0.128713	0.53914	1	0.654702	1	0.67698
1	0.65074	1	0.549816	0.722772	0.663025	0.29703	0.556918
1	0.582464	0.941176	0.54274
0.920792	0.59036	0.960396	0.448853
0.882353	0.6655	1	0.732566
0.881188	0.616744	1	0.556752
1	0.60139	1	0.568271
0.990196	0.533253	0.784314	0.362271
0.861538	0.619812	0.876923	0.558297
1	0.452309	0.808219	0.550301
1	0.522614	0.887324	0.338875
0.621622	0.371918	1	0.736033
0.464286	0.347137	0.982143	0.603973
1	0.635232	0.049505	0.203419
0.857143	0.563105	0.27619	0.35336
0.782178	0.402904	1	0.623979
1	0.443404	1	0.658114
0.923729	0.510666	0.644068	0.629298
1	0.631187	1	0.415627
0.435644	0.445518	1	0.636347
