# Supplementary material for: BARCODE: high throughput screening and analysis of soft active materials
Source: Nat Commun. 2025 Dec 31;17:1192. doi: 10.1038/s41467-025-67963-3 (PMC12858825; doi:10.1038/s41467-025-67963-3)
Supplement: Supplementary file 4 — Source Data [file 41467_2025_67963_MOESM4_ESM.zip › Figure4B.csv]

Filepath	Channel	Flags	Connectivity	Maximum Island Area	Maximum Void Area	Island Area Change	Void Area Change	Initial Maximum Island Area	Initial 2nd Maximum Island Area	Maximum Kurtosis	Maximum Median Skewness	Maximum Mode Skewness	Kurtosis Change	Median Skewness Change	Mode Skewness Change	Speed	Speed Change	Mean Flow Direction	Flow Directional Spread
Data/Actomyosin Dataset/Actomyosin/CA2/orig/actin.tif	0	0	0	0.040232849	0.851572418	0.362974701	1.089066349	0.047345479	0.004356384	17.65510147	-0.074537515	0.863823957	6.444089284	-0.352351149	0.01299604	6.791868355	-21.6505449	0.3356439	1.6502582
Data/Actomyosin Dataset/Actomyosin/CA5/orig/actin.tif	0	0	0	0.024446869	0.860577393	0.896541262	1.067369886	0.020955404	0.008961995	17.49062865	0.003781183	0.935852678	3.653463381	-0.463261595	0.069985618	11.29197838	-46.78801715	-0.1699117	1.6464853
Data/Actomyosin Dataset/Actomyosin/JB1/orig/actin.tif	0	0	0	0.264450073	0.774709702	2.420888798	0.948025846	0.093135834	0.059223175	-0.837586972	0.393884338	1.367208161	0.56715755	1.385633608	-0.467620306	33.27729297	-12.07046721	1.6054255	1.5457845
Data/Actomyosin Dataset/Actomyosin/JB2/orig/actin.tif	0	0	0	0.349283218	0.691583633	1.088292594	0.990658836	0.25063324	0.010482788	-0.972130363	1.38817242	1.285152614	0.433502864	1.866901324	-3.003473789	23.93845201	5.647183072	-2.8987458	1.5645291
Data/Actomyosin Dataset/Actomyosin/JB4/orig/actin.tif	0	0	0	0.230918884	0.71821022	1.209880051	1.056241232	0.187953949	0.008911133	-1.299384151	-0.558651384	1.250262766	0.124912825	-0.400271692	0.021491917	16.09582472	8.44248544	-1.3608177	1.5067888
Data/Actomyosin Dataset/Actomyosin/JB5/orig/actin.tif	0	0	0	0.254159927	0.734153748	1.32114105	1.03807726	0.185745239	0.014316559	-0.654624747	-0.379844548	1.135179019	0.318099726	-0.290120683	0.018581293	15.12892178	13.91206554	-1.698847	1.7839062
Data/Actomyosin Dataset/Actomyosin/JB6/orig/actin.tif	0	0	0	0.244691849	0.777681351	1.562178878	0.998821326	0.156658173	0.011001587	9.370557964	0.470628971	0.907299153	3.903971475	-0.355828412	0.037868813	20.10857828	9.863851783	1.6561874	1.8631284
Data/Actomyosin Dataset/Actomyosin/JB7/orig/actin.tif	0	0	0	0.055355072	0.865777969	3.546185718	1.042145667	0.015651703	0.006038666	22.4242902	0.296366308	0.944819963	10.32872244	-0.199321194	-0.049083121	22.1263136	3.512410619	2.9324741	1.834701
Data/Actomyosin Dataset/Actomyosin/KE3-Myo100/orig/actin.tif	0	0	0	0.396409353	0.626668294	1.194199751	0.836134098	0.331930161	0.000757217	5.103778438	1.099657138	0.797853347	1.13161051	-0.116341398	0.059386331	15.44779713	-17.5457723	0.16989493	2.1517117
Data/Actomyosin Dataset/Actomyosin/KO3-Fasc20/cropped/actin.tif	0	0	0.028571429	0.134073244	0.733628783	1.335679812	1.0974203	0.087775799	0.06333629	8.619131848	0.939840788	0.844497859	7.025920039	0.06566747	1.242487878	75.77103847	-109.9202881	0.015264971	1.8646426
Data/Actomyosin Dataset/Actomyosin/KO4-Fasc50/cropped/actin.tif	0	0	0.028571429	0.169506186	0.699136204	0.53713383	1.068734894	0.173286387	0.01817001	0.720657853	0.949016717	1.182685628	1.120512954	-0.001029708	-0.648938589	23.96846691	-41.85976452	0.42067534	2.0924926
Data/Actomyosin Dataset/Actomyosin/KO5-Fasc100/cropped/actin.tif	0	0	0	0.024922329	0.69841705	0.918318795	1.070398191	0.021272827	0.013639239	0.603650593	0.735267484	-2.082000822	0.436120644	-0.206881805	-0.270719593	7.320143392	-26.26819331	0.04821087	2.0443943
Data/Actomyosin Dataset/Actomyosin/KO6-Fasc200/cropped/actin.tif	0	0	0	0.198945258	0.673855492	0.994287458	1.012618075	0.165617166	0.013784352	-0.407751421	0.248470269	1.72945175	-0.057333458	-0.170199358	0.102872706	7.760425697	-22.54224726	-0.09853375	1.9668739
Data/Actomyosin Dataset/Actomyosin/KO7-Fasc500/cropped/actin.tif	0	0	0	0.165140527	0.6851238	0.869279176	0.994574766	0.149390765	0.013011867	-0.398054967	0.17163407	1.812062451	-0.063349854	-0.082942345	0.007266844	16.25579803	-3.276654358	2.2730231	1.8634882
Data/Actomyosin Dataset/Actomyosin/KU2-Fasc20/orig/actin.tif	0	0	0	0.184158325	0.815327962	0.32324002	1.077275771	0.230293274	0.014472961	26.22684738	0.946827695	0.642435803	18.23840721	0.010687807	-0.298899058	47.21372612	-59.68993878	-0.83915323	1.8533798
Data/Actomyosin Dataset/Actomyosin/KU3-Fasc50/orig/actin.tif	0	0	0	0.240483602	0.733128866	0.983805328	1.024664384	0.181846619	0.007797241	13.37573362	0.934115619	0.78293026	5.77881475	-0.2482623	0.051978606	10.39137112	-18.22179526	-0.09557857	2.031728
Data/Actomyosin Dataset/Actomyosin/KU4-Fasc100/orig/actin.tif	0	0	0	0.36390686	0.653574626	0.963888952	1.100601819	0.33719635	0.006187439	14.57437306	0.88310608	0.786581069	6.081221595	-0.121741524	-0.053960766	14.87775888	-33.36516977	1.6801293	1.987266
Data/Actomyosin Dataset/Actomyosin/KU6-Fasc20/orig/actin.tif	0	0	0	0.175501506	0.802541097	0.238753124	1.122766814	0.219787598	0.014595032	22.30720502	0.943107014	0.615562271	10.89371613	0.025130098	-0.264351738	40.84531588	-99.33336109	-0.37022457	1.8428972
Data/Actomyosin Dataset/Actomyosin/KU7-Fasc50/orig/actin.tif	0	0	0	0.324254354	0.753479004	1.181657537	1.022879767	0.259048462	0.026741028	19.3813685	0.971830696	0.660421261	11.134688	-0.200455757	-0.017928923	29.4137092	-43.9657348	-1.45768	1.8908805
Data/Actomyosin Dataset/Actomyosin/KU8-Fasc100/orig/actin.tif	0	0	0	0.330215454	0.671513875	0.950333986	1.11297311	0.264984131	0.022994995	12.67558728	0.84591693	0.805169101	5.63256696	-0.147084162	-0.044883533	14.39205732	-41.47349163	-0.58239394	2.0470037
Data/Actomyosin Dataset/Actomyosin/MO4/orig/actin.tif	0	0	0	0.409072876	0.86277771	0.73292551	1.124029884	0.409072876	0.000350952	15.1514399	2.20183836	0.86648469	14.06712139	-1.013581213	-0.138936179	52.5744341	-41.30906758	-2.0605485	2.1265383
Data/Actomyosin Dataset/Actomyosin/MU8/orig/actin.tif	0	0	0	0.056745089	0.836300483	0.495120496	1.053623395	0.06483187	0.008501325	10.9288069	0.096987434	0.892292853	2.467447496	0.169548402	-0.088933018	16.21682547	-11.75277667	-1.4338456	2.0580323
Data/Actomyosin Dataset/Actomyosin/NA3/orig/actin.tif	0	0	0	0.384782155	0.619959513	1.178371123	0.838892395	0.326814651	0.001962662	5.717248239	0.908376669	0.806637338	0.36021451	-0.088930563	0.041824217	9.290212195	-2.003926723	-0.4331278	2.1918008
Data/Actomyosin Dataset/Actomyosin/NA7/orig/actin.tif	0	0	0	0.351413727	0.638426463	1.121442669	0.957696762	0.30635643	0.003486633	5.69370936	0.818046785	0.898439	2.232283195	-0.067531827	-0.023225379	30.94412438	-8.117222784	-0.08119892	1.9728403
Data/Actomyosin Dataset/Actomyosin/NA8/orig/actin.tif	0	0	0	0.279201508	0.640945435	1.00151753	0.972125101	0.256402969	0.003572464	5.068502015	0.797339539	0.907057359	1.593160631	-0.029828243	-0.021674358	31.32863347	-7.38875981	1.6835002	2.1016014
Data/Actomyosin Dataset/Actomyosin/NE2/orig/actin.tif	0	0	0	0.379582723	0.676932017	0.979494913	1.153741439	0.373096466	0.000383377	12.45690646	1.036623226	0.794726266	11.03245323	0.023706269	-0.241918828	33.75608657	-27.57359073	0.82987076	1.7491864
Data/Actomyosin Dataset/Actomyosin/NE3/orig/actin.tif	0	0	0	0.386909485	0.600908915	0.96846616	1.182332934	0.390798569	0.000289917	3.593549556	0.857733488	0.994204143	3.374668342	0.076638404	-0.130787695	36.80892834	33.19777486	2.9378548	1.9713227
Data/Actomyosin Dataset/Actomyosin/NE4/orig/actin.tif	0	0	0	0.464037577	0.44270579	1.013475658	1.032384595	0.456184387	0.000268936	0.046827187	0.715222874	1.025083538	0.664531956	0.111788911	-0.044584929	9.922906561	2.763885939	1.0534205	1.9759163
Data/Actomyosin Dataset/Actomyosin/NE5/orig/actin.tif	0	0	0	0.354516347	0.700659434	0.994803104	1.067047264	0.348299026	0.001405716	11.28999112	1.05450586	0.76622805	9.200717405	-0.000519741	-0.221194994	27.99099595	-14.36945246	-2.1878452	1.802787
Data/Actomyosin Dataset/Actomyosin/NE6/orig/actin.tif	0	0	0	0.398178101	0.574414571	1.014273683	1.049791441	0.391794205	0.000486374	3.721347065	0.886169897	0.949335964	3.305348858	0.038577002	-0.104372508	35.70353287	10.33433795	-1.8991197	2.0587142
Data/Actomyosin Dataset/Actomyosin/NE7/orig/actin.tif	0	0	0	0.449029287	0.456250509	1.003797354	1.066833586	0.443014145	0.000776291	0.347752661	0.737736443	1.022829271	0.713401805	0.103815392	-0.049951399	11.90901683	-6.575537831	2.6619482	1.5114472
Data/Actomyosin Dataset/Actomyosin/NO4/orig/actin.tif	0	0	0	0.398571014	0.612159729	1.237695163	0.652655235	0.322145462	0.002742767	6.469250148	0.920772071	0.803733584	1.41570719	-0.112636859	0.049034125	16.47040172	-37.20382669	1.6515348	2.1333442
Data/Actomyosin Dataset/Actomyosin/NO5/orig/actin.tif	0	0	0	0.408350627	0.626674652	1.411727895	0.768030545	0.289552689	0.012220383	6.139479988	0.89596744	0.81528086	2.319584857	-0.093974538	0.020421166	29.95542744	-51.16987592	-0.5057458	1.9116849
Data/Actomyosin Dataset/Actomyosin/TE3/orig/actin.tif	0	0	1	0.078831991	0.672046661	0.956541541	1.13196896	0.07957077	0.071733475	12.45626749	1.144880499	0.381626833	3.396850988	-0.096150833	-0.032050278	8.18744764	0.508495367	-1.2930374	1.7737951
Data/Actomyosin Dataset/Actomyosin/TE4/orig/actin.tif	0	0	0	0.47255071	0.431059519	1.039012762	1.000933998	0.45448494	0.000125885	0.124525919	0.706468083	1.080038258	0.622257771	0.081761676	-0.044148396	9.125270474	1.049989981	-1.1847152	1.978971
Data/Actomyosin Dataset/Actomyosin/TE5/orig/actin.tif	0	0	0	0.466103872	0.390102386	1.068517523	0.973851003	0.436323166	0.000257492	3.14150028	0.807476498	0.984104501	0.470900174	0.002825407	-0.02008688	9.087013739	-21.05768485	-1.0411738	1.7848359
Data/Actomyosin Dataset/Actomyosin/TE7/orig/actin.tif	0	0	0	0.470101674	0.41372172	1.066554222	0.957677288	0.441026688	0.000648499	-0.180378997	0.494093654	1.19392599	0.500098102	0.061479388	-0.05587985	7.585607538	2.070697772	-1.3682482	1.9617847
Data/Actomyosin Dataset/Actomyosin/TE8/orig/actin.tif	0	0	0	0.437512716	0.450143178	1.018063704	1.023022793	0.424261093	0.00018692	3.221987727	0.887546815	0.940091795	0.828994054	-0.006973536	-0.020052241	13.55242178	-51.64577138	-2.1229596	1.76078
Data/Actomyosin Dataset/Actomyosin/TO2/orig/actin.tif	0	0	0	0.414937337	0.52883021	1.071766472	0.928567018	0.387468338	0.00053215	2.235035473	0.743482202	0.995913525	0.180767575	-0.078483042	0.012650249	8.748290283	-33.8385119	-1.2360728	1.9153165
Data/Actomyosin Dataset/Actomyosin/TO3/orig/actin.tif	0	0	0	0.394070943	0.636604309	1.140766636	0.908208095	0.343187332	0.001111984	5.934732008	0.872645985	0.904360549	2.515670397	-0.062288707	-0.006343881	18.01870492	-54.12799033	-1.0847704	2.1714
Data/Actomyosin Dataset/Actomyosin/TO5/orig/actin.tif	0	0	0	0.319960276	0.726137797	1.178150012	0.906056889	0.259277344	0.00629425	12.13505635	0.922862786	0.871427175	10.33970584	0.009432776	-0.228307998	29.03617038	-42.81037719	-1.1818451	1.6959081
Data/Actomyosin Dataset/Actomyosin/TO6/orig/actin.tif	0	0	0	0.423177083	0.457082113	1.057761319	0.983976034	0.399160385	0.000213623	2.111876231	0.807871128	0.967063308	-0.430720909	-0.090360804	0.042255469	8.236971915	-30.10505216	1.8234457	2.006226
Data/Actomyosin Dataset/Actomyosin/TO7/orig/actin.tif	0	0	0	0.390552521	0.625214895	1.11164418	0.993526055	0.349456787	0.001235962	5.354856366	0.886982622	0.862747353	1.850482454	-0.068897589	0.009160552	14.91111634	-30.45007351	2.3829398	2.2367835
Data/Actomyosin Dataset/Actomyosin/TO8/orig/actin.tif	0	0	0	0.352403005	0.708866119	1.053663364	1.069767677	0.314163208	0.002264023	13.29822881	0.942874797	0.778105836	10.0484461	-0.056279807	-0.20184545	25.94269447	-32.15375766	-2.3708227	1.6538371
Data/Actomyosin Dataset/Actomyosin/YA4/orig/actin.tif	0	0	0	0.175018311	0.913361867	0.365421316	1.245775023	0.169902802	0.00374794	12.51566985	0.454759773	1.091452483	10.67743018	0.79486917	-0.394506934	773.4799491	-46.90235316	2.7532349	1.5230184
Data/Actomyosin Dataset/Actomyosin/YA5/orig/actin.tif	0	0	0	0.25774765	0.898377736	0.258526375	1.331759853	0.245119095	0.003503799	7.677718801	0.731935116	1.141071677	8.139535199	1.09315695	-0.397442248	562.127198	-112.3678848	-3.0126286	1.6741871
Data/Actomyosin Dataset/Actomyosin/YA6/orig/actin.tif	0	0	0	0.220550537	0.781646729	1.036305254	0.962917848	0.191267649	0.004686991	3.010661745	0.666611851	1.030355597	0.977877597	1.116912725	-0.188212734	179.5999281	-330.2704463	-2.868169	1.9004807
Data/Actomyosin Dataset/Actomyosin/YA7/orig/actin.tif	0	0	0	0.180216703	0.793675163	0.936367247	1.031737703	0.168066025	0.022317251	4.514525423	0.638885813	1.005879609	1.665953115	0.870752807	-0.215819948	121.1911052	-568.9059692	1.6251571	1.8207848
