# Supplementary material for: BARCODE: high throughput screening and analysis of soft active materials
Source: Nat Commun. 2025 Dec 31;17:1192. doi: 10.1038/s41467-025-67963-3 (PMC12858825; doi:10.1038/s41467-025-67963-3)
Supplement: Supplementary file 4 — Source Data [file 41467_2025_67963_MOESM4_ESM.zip › Figure4C.csv]

Filepath	Channel	Flags	Connectivity	Maximum Island Area	Maximum Void Area	Island Area Change	Void Area Change	Initial Maximum Island Area	Initial 2nd Maximum Island Area	Maximum Kurtosis	Maximum Median Skewness	Maximum Mode Skewness	Kurtosis Change	Median Skewness Change	Mode Skewness Change	Speed	Speed Change	Mean Flow Direction	Flow Directional Spread
Data/Actomyosin Dataset/Actomyosin/CA2/orig/myosin.tif	1	0	0	0.333063507	0.630422211	1.093340971	0.952732817	0.295233409	0.002478282	6.792091702	0.799470952	0.873494853	2.490623716	-0.085025083	-0.002452206	11.38190865	-18.8035817	0.26567346	1.7345887
Data/Actomyosin Dataset/Actomyosin/CA5/orig/myosin.tif	1	0	0	0.308439636	0.656555939	1.246048128	0.899387333	0.247033437	0.004023234	5.788243251	0.748254898	0.919166482	0.911809964	-0.149176956	0.043721028	14.25540946	-47.52622797	-0.15429175	1.6512289
Data/Actomyosin Dataset/Actomyosin/JB1/orig/myosin.tif	1	0	1	0.083425522	0.823299408	0.96272785	1.130451201	0.084129333	0.083602905	16.10156022	1.878918452	0.712203654	-1.986162604	0.764986133	-0.010809306	19.13470319	37.60456782	1.5280037	1.822114
Data/Actomyosin Dataset/Actomyosin/JB2/orig/myosin.tif	1	0	0	0.168748856	0.906763077	16.6899166	0.833811198	0.010063171	0.00566864	149.5149065	0.587165114	0.354953805	33.19772709	0.216952405	-0.02445729	21.35859771	13.31915193	-2.9194074	1.7362701
Data/Actomyosin Dataset/Actomyosin/JB4/orig/myosin.tif	1	0	1	0.09749794	0.755514145	1.070095467	1.05392434	0.08870697	0.084804535	7.200206332	1.691118404	0.708355164	0.614526187	-0.095135163	-0.031711721	16.9671177	11.79378144	-1.2557886	1.5299734
Data/Actomyosin Dataset/Actomyosin/JB5/orig/myosin.tif	1	0	1	0.110761642	0.738643646	1.07423744	1.02280952	0.102050781	0.080738068	5.69573953	1.936089311	0.746151678	0.047896116	-0.584846738	0.220180759	15.15693206	19.15618585	-1.2383425	1.9509242
Data/Actomyosin Dataset/Actomyosin/JB6/orig/myosin.tif	1	0	0	0.025354385	0.899501801	2.317572336	1.058295093	0.005405426	0.004646301	1285.852823	1.0119979	0.919038184	1074.44631	-0.105349593	-0.480642339	21.06114874	9.895759707	2.417612	1.990965
Data/Actomyosin Dataset/Actomyosin/JB7/orig/myosin.tif	1	0	0	0.023767471	0.913925171	1.768833849	1.084323746	0.007392883	0.002944946	16.09617964	0.95738554	0.890776926	-2.845612748	-0.831316923	0.205755002	22.26035122	5.085060714	3.137664	1.8381505
Data/Actomyosin Dataset/Actomyosin/KE3-Myo100/cropped/myosin.tif	1	0	0.192307692	0.317979177	0.714988708	1.081585594	1.057479446	0.28619957	0.00198555	59.45348586	1.065510869	0.395030352	15.13325328	-0.395689775	-0.191686685	10.46974283	-22.99365509	0.078454725	1.5917332
Data/Actomyosin Dataset/Actomyosin/KO3-Fasc20/cropped/myosin.tif	1	0	0	0.055855478	0.816659635	0.396696179	0.868013566	0.078018952	0.059581649	42.16408878	1.030848292	0.383320651	32.02361633	-0.218272475	-0.152166598	55.33161771	-139.944149	-0.066059865	1.7090569
Data/Actomyosin Dataset/Actomyosin/KO4-Fasc50/cropped/myosin.tif	1	0	0	0.034218653	0.778447207	1.322807651	0.917493586	0.016259948	0.014663879	45.42307827	1.035088385	0.436981836	26.28665981	-0.087156405	-0.19488863	33.3013173	-84.71613644	0.4455782	1.9654384
Data/Actomyosin Dataset/Actomyosin/KO5-Fasc100/cropped/myosin.tif	1	0	0	0.006892092	0.764010177	0.856823266	1.121841163	0.006353403	0.005372676	27.31861422	1.043907798	0.481367605	13.15612651	0.018405752	-0.214843483	6.514506062	-29.10210306	-0.008787159	1.8270546
Data/Actomyosin Dataset/Actomyosin/KO6-Fasc200/cropped/myosin.tif	1	0	0.028571429	0.098608498	0.720731431	0.017620616	1.170652246	0.193100265	0.003115129	21.50302818	1.022067017	0.580508472	7.088503593	0.158106605	-0.24644139	4.184303772	-27.17430762	-0.56735754	1.3557796
Data/Actomyosin Dataset/Actomyosin/KO7-Fasc500/cropped/myosin.tif	1	0	0.028571429	0.363179401	0.647697987	0.089877475	1.143075836	0.407408697	0.000545611	22.15845704	0.934669233	0.673463106	6.58741288	0.062312493	-0.203144215	4.20384182	-18.82007671	-1.3767529	1.2099257
Data/Actomyosin Dataset/Actomyosin/KU2-Fasc20/cropped/myosin.tif	1	0	0	0.066986084	0.801223755	0.327847693	1.001032465	0.070930481	0.029098511	98.0278076	0.847996025	0.282665342	4.991701836	-0.447758146	-0.149252715	42.51786998	-47.0633712	-0.5250563	1.732056
Data/Actomyosin Dataset/Actomyosin/KU3-Fasc50/cropped/myosin.tif	1	0	0	0.10353597	0.772201538	0.112091009	1.093894965	0.146202087	0.009246826	97.2348126	0.931128485	0.339622375	-18.55290787	-0.329252812	-0.153620258	9.028441207	-20.84584292	-0.2069948	1.9332688
Data/Actomyosin Dataset/Actomyosin/KU4-Fasc100/cropped/myosin.tif	1	0	0.620689655	0.223526001	0.733250936	0.258793208	1.298815107	0.251617432	0.019592285	114.7405399	0.940391965	0.391730452	24.89887773	-0.59772857	-0.316642552	8.556676126	-38.12777347	0.5499566	1.7335217
Data/Actomyosin Dataset/Actomyosin/KU6-Fasc20/cropped/myosin.tif	1	0	0	0.089711507	0.731953939	0.448680777	0.953952162	0.105255127	0.011878967	107.5764302	0.74565866	0.248552887	13.31350547	-0.30561163	-0.101870543	36.59607586	-120.3762091	0.06982622	1.6993746
Data/Actomyosin Dataset/Actomyosin/KU7-Fasc50/cropped/myosin.tif	1	0	1	0.306523641	0.61954244	0.862583783	1.220204745	0.315299988	0.001831055	148.897593	0.952991762	0.429197605	-20.7640793	-0.525547973	-0.292994375	25.86090853	-68.30573919	-0.4656595	1.7286614
Data/Actomyosin Dataset/Actomyosin/KU8-Fasc100/cropped/myosin.tif	1	0	0	0.167261759	0.763127645	0.115122303	1.280517118	0.232681274	0.017631531	91.74899461	0.916388046	0.327828747	24.13582477	-0.523693932	-0.208113742	10.27931002	-45.92588704	0.010165967	1.8858738
Data/Actomyosin Dataset/Actomyosin/MO4/orig/myosin.tif	1	0	1	0.149784088	0.615261078	1.083052905	1.091118808	0.138298035	0.128398895	43.61823958	0.99459569	0.661373453	-0.286801108	0.235742767	-0.114271503	81.54337711	-68.95143332	-0.35723686	1.8763506
Data/Actomyosin Dataset/Actomyosin/MU8/orig/myosin.tif	1	0	1	0.160594647	0.641406133	1.006021763	1.041794231	0.159004756	0.098702567	48.27899636	1.583873584	0.567036987	13.2438353	-0.143562299	-0.083663385	22.974192	-12.2468012	-1.2954828	2.0651762
Data/Actomyosin Dataset/Actomyosin/NA3/orig/myosin.tif	1	0	1	0.130298615	0.631548564	1.094310768	1.051526189	0.117238998	0.112556458	34.50632942	1.268499554	0.524707303	6.779061749	0.199514819	-0.054268778	10.07372136	-7.228920351	-0.42768252	2.087587
Data/Actomyosin Dataset/Actomyosin/NA7/orig/myosin.tif	1	0	1	0.156943003	0.668225606	1.250118124	1.087846272	0.125139236	0.058773041	33.13839725	1.288103991	0.508006162	10.02445599	0.267961232	-0.099093518	29.73044486	-10.12942833	-0.24988793	2.0331104
Data/Actomyosin Dataset/Actomyosin/NA8/orig/myosin.tif	1	0	1	0.115150452	0.685007731	1.200369914	1.084332607	0.095905304	0.072044373	29.10743793	1.262393212	0.484664462	8.975727348	0.213989919	-0.068981955	30.23417762	-7.545284899	0.99180794	2.260996
Data/Actomyosin Dataset/Actomyosin/NE2/orig/myosin.tif	1	0	1	0.122107188	0.726726532	1.046413641	1.031708594	0.115886688	0.069026947	38.69903448	1.259069783	0.419689928	14.38798051	-0.135423112	-0.045141037	34.42601346	-32.60119042	0.59021425	1.7227314
Data/Actomyosin Dataset/Actomyosin/NE3/orig/myosin.tif	1	0	1	0.100484212	0.711802165	1.109964398	1.090227502	0.090003967	0.083868027	36.62008532	1.302016595	0.469387627	14.64003169	-0.04751204	-0.094039485	38.54786746	31.22369156	2.8446176	1.978355
Data/Actomyosin Dataset/Actomyosin/NE4/orig/myosin.tif	1	0	1	0.113232931	0.658070882	1.031731104	1.124234149	0.109519958	0.087596893	29.10475136	1.391764206	0.553649871	5.986983224	0.267360143	-0.1397877	10.24924741	-0.611904527	0.6419324	1.8449907
Data/Actomyosin Dataset/Actomyosin/NE5/orig/myosin.tif	1	0	1	0.145338694	0.69084549	1.078360484	1.059534435	0.134531021	0.066986084	37.52801527	1.296054126	0.454540899	11.4806667	-0.1090625	-0.071931701	30.56638601	-25.76049644	-1.9590365	1.7418171
Data/Actomyosin Dataset/Actomyosin/NE6/orig/myosin.tif	1	0	1	0.097240448	0.717665354	1.084821524	1.066624235	0.089609146	0.077091217	39.567022	1.261941354	0.465599658	15.65622198	-0.075816756	-0.067004914	36.58559276	1.551488989	-2.0645423	2.0087647
Data/Actomyosin Dataset/Actomyosin/NE7/orig/myosin.tif	1	0	1	0.102947235	0.680334727	1.055789453	1.101103401	0.097402573	0.083511353	33.32392207	1.377287499	0.531903699	7.366990611	0.130315031	-0.115406718	12.28260957	-11.01208249	2.6110513	1.4596707
Data/Actomyosin Dataset/Actomyosin/NO4/orig/myosin.tif	1	0	1	0.140841166	0.652877808	1.074652955	1.033091821	0.130941391	0.117149353	31.66552761	1.414176472	0.51293319	9.611594772	0.247475068	-0.022156625	15.82253041	-44.92304569	1.2837303	2.2156398
Data/Actomyosin Dataset/Actomyosin/NO5/orig/myosin.tif	1	0	1	0.102194468	0.70582962	1.054140885	1.010979551	0.096176147	0.080610275	43.12496136	1.213409902	0.432639491	14.42652398	-0.055702593	-0.039813973	30.46520272	-56.94372976	-0.25076562	1.9558301
Data/Actomyosin Dataset/Actomyosin/TE3/orig/myosin.tif	1	0	1	0.084144592	0.66467158	1.182330676	1.123095473	0.071050644	0.068286896	28.44290034	1.258240105	0.519714957	6.56679482	0.229104403	-0.134106578	5.084452798	-2.627805614	-1.2599133	1.4703896
Data/Actomyosin Dataset/Actomyosin/TE4/orig/myosin.tif	1	0	1	0.149467468	0.592149099	1.168324098	1.085577771	0.127353668	0.085033417	31.36426162	1.139378602	0.575109924	7.02661879	0.274628247	-0.120349309	8.384866797	-1.419550721	-1.0297025	1.8363806
Data/Actomyosin Dataset/Actomyosin/TE5/orig/myosin.tif	1	0	1	0.109509786	0.648838043	0.875796124	1.10170892	0.111104965	0.059700012	34.66227113	1.265484613	0.522134383	8.897548223	0.224044855	-0.132429879	7.951105384	-20.57371842	-0.9732172	1.5244551
Data/Actomyosin Dataset/Actomyosin/TE7/orig/myosin.tif	1	0	1	0.124041239	0.631660461	1.062293064	1.095347729	0.114637375	0.07866478	27.99128155	1.24585214	0.566079844	7.471881021	0.321752219	-0.111777017	6.305781832	-2.089431086	-1.2932186	1.7002845
Data/Actomyosin Dataset/Actomyosin/TE8/orig/myosin.tif	1	0	1	0.169317881	0.589008331	0.765451116	1.157129841	0.18201828	0.052881241	27.46605759	1.160065229	0.621690238	8.205093619	0.242339681	-0.118822621	9.892439297	-24.82317386	-1.9378465	1.5370407
Data/Actomyosin Dataset/Actomyosin/TO2/orig/myosin.tif	1	0	1	0.138811747	0.658500671	1.066627376	1.081085238	0.129451752	0.06665802	32.42005069	1.294404222	0.547491863	8.115954957	0.263185741	-0.073560144	7.985005879	-27.16629175	-1.1373091	1.8066239
Data/Actomyosin Dataset/Actomyosin/TO3/orig/myosin.tif	1	0	1	0.10867691	0.692057292	1.094834654	1.090053244	0.097705841	0.077718735	37.91055132	1.299453905	0.510922889	12.16617143	0.221365193	-0.092171449	16.28815336	-39.10928947	-1.6448784	2.1660013
Data/Actomyosin Dataset/Actomyosin/TO5/orig/myosin.tif	1	0	1	0.088508606	0.723461151	1.157459321	1.057220889	0.076543808	0.073637009	40.45856557	1.21590856	0.463294143	19.01579869	0.079589202	-0.075586442	25.08446242	-28.52817009	-1.1226574	1.7553897
Data/Actomyosin Dataset/Actomyosin/TO6/orig/myosin.tif	1	0	1	0.132792155	0.633452098	1.098686426	1.094431704	0.11892128	0.077745438	30.62966708	1.188903583	0.5358968	5.998059548	0.188800032	-0.075475682	7.930957628	-30.36937414	1.6269222	1.8284341
Data/Actomyosin Dataset/Actomyosin/TO7/orig/myosin.tif	1	0	1	0.119346619	0.661468506	1.123118154	1.101691885	0.106042862	0.098590851	33.67766917	1.299007085	0.53174761	9.914059746	0.31754203	-0.088928491	14.75140056	-32.27627298	2.0982473	2.18073
Data/Actomyosin Dataset/Actomyosin/TO8/orig/myosin.tif	1	0	1	0.146873474	0.651777903	1.088957794	1.063155663	0.134714127	0.115369797	31.14239035	1.426339657	0.549055328	10.13057322	0.286224757	-0.038694697	24.67317099	-26.16347365	-2.1647866	1.7129849
Data/Actomyosin Dataset/Actomyosin/YA4/orig/myosin.tif	1	0	1	0.092032115	0.757910411	0.95886761	1.081260762	0.091629028	0.060884476	40.67808392	1.190235593	0.414228054	2.420538876	-0.2578094	-0.086009468	670.1689936	30.52456928	2.542571	1.4625062
Data/Actomyosin Dataset/Actomyosin/YA5/orig/myosin.tif	1	0	1	0.152304331	0.732175191	0.745029962	1.12369231	0.154371262	0.074220657	46.25383004	1.095633296	0.471014263	18.25139496	-0.106594706	-0.158029201	555.8812971	0.073832824	2.989146	1.5318989
Data/Actomyosin Dataset/Actomyosin/YA6/orig/myosin.tif	1	0	1	0.126321793	0.752831141	0.485877069	1.12539292	0.168726603	0.056772868	38.40199545	1.057577886	0.436922142	16.88343365	-0.103203377	-0.170343278	257.8775756	-307.3303345	2.8877826	1.800302
Data/Actomyosin Dataset/Actomyosin/YA7/orig/myosin.tif	1	0	1	0.122498946	0.709179271	0.718534325	1.04974264	0.132286072	0.098045349	45.24481207	1.215290053	0.462833723	9.127997183	-0.101641127	-0.099224649	159.6833852	-544.1468081	1.4756606	1.9231745
