# Supplementary material for: BARCODE: high throughput screening and analysis of soft active materials
Source: Nat Commun. 2025 Dec 31;17:1192. doi: 10.1038/s41467-025-67963-3 (PMC12858825; doi:10.1038/s41467-025-67963-3)
Supplement: Supplementary file 4 — Source Data [file 41467_2025_67963_MOESM4_ESM.zip › Figure4D.csv]

speed-myosin-global	speed-change-myosin-global	speed-actin-global	speed-change-actin-global	speed-myosin-local	speed-change-myosin-local	speed-actin-local	speed-change-actin-local	speed-myosin-critical	speed-change-myosin-critical	speed-actin-critical	speed-change-actin-critical
19.1347	37.60457	33.27729	-12.0705	11.38191	-18.8036	6.791868	-21.6505	16.96712	11.79378	16.09582	8.442485
21.3586	13.31915	23.93845	5.647183	14.25541	-47.5262	11.29198	-46.788	21.06115	9.89576	20.10858	9.863852
15.15693	19.15619	15.12892	13.91207	6.514506	-29.1021	7.320143	-26.2682	22.26035	5.085061	22.12631	3.512411
30.56639	-25.7605	27.991	-14.3695	4.184304	-27.1743	7.760426	-22.5422	10.46974	-22.9937	15.4478	-17.5458
670.169	30.52457	773.4799	-46.9024	4.203842	-18.8201	16.2558	-3.27665	55.33162	-139.944	75.77104	-109.92
257.8776	-307.33	179.5999	-330.27	10.24925	-0.6119	9.922907	2.763886	33.30132	-84.7161	23.96847	-41.8598
				12.28261	-11.0121	11.90902	-6.57554	42.51787	-47.0634	47.21373	-59.6899
				5.084453	-2.62781	8.187448	0.508495	9.028441	-20.8458	10.39137	-18.2218
				8.384867	-1.41955	9.12527	1.04999	8.556676	-38.1278	14.87776	-33.3652
				7.951105	-20.5737	9.087014	-21.0577	36.59608	-120.376	40.84532	-99.3334
				6.305782	-2.08943	7.585608	2.070698	25.86091	-68.3057	29.41371	-43.9657
				9.892439	-24.8232	13.55242	-51.6458	10.27931	-45.9259	14.39206	-41.4735
				7.985006	-27.1663	8.74829	-33.8385	81.54338	-68.9514	52.57443	-41.3091
				7.930958	-30.3694	8.236972	-30.1051	22.97419	-12.2468	16.21683	-11.7528
								10.07372	-7.22892	9.290212	-2.00393
								29.73044	-10.1294	30.94412	-8.11722
								30.23418	-7.54528	31.32863	-7.38876
								34.42601	-32.6012	33.75609	-27.5736
								38.54787	31.22369	36.80893	33.19777
								36.58559	1.551489	35.70353	10.33434
								15.82253	-44.923	16.4704	-37.2038
								30.4652	-56.9437	29.95543	-51.1699
								16.28815	-39.1093	18.0187	-54.128
								25.08446	-28.5282	29.03617	-42.8104
								14.7514	-32.2763	14.91112	-30.4501
								24.67317	-26.1635	25.94269	-32.1538
								555.8813	0.073833	562.1272	-112.368
								159.6834	-544.147	121.1911	-568.906
