# Supplementary material for: BARCODE: high throughput screening and analysis of soft active materials
Source: Nat Commun. 2025 Dec 31;17:1192. doi: 10.1038/s41467-025-67963-3 (PMC12858825; doi:10.1038/s41467-025-67963-3)
Supplement: Supplementary file 4 — Source Data [file 41467_2025_67963_MOESM4_ESM.zip › Figure4F.csv]

median-skewness-change-myosin-global	mode-skewness-change-myosin-global	median-skewness-change-actin-global	mode-skewness-change-actin-global	median-skewness-change-myosin-local	mode-skewness-change-myosin-local	median-skewness-change-actin-local	mode-skewness-change-actin-local	median-skewness-change-myosin-critical	mode-skewness-change-myosin-critical	median-skewness-change-actin-critical	mode-skewness-change-actin-critical
0.764986	-0.01081	1.385634	-0.46762	-0.08503	-0.00245	-0.35235	0.012996	-0.09514	-0.03171	-0.40027	0.021492
0.216952	-0.02446	-0.29012	0.018581	-0.14918	0.043721	-0.46326	0.069986	-0.10535	-0.48064	-0.35583	0.037869
-0.58485	0.220181	-0.00052	-0.22119	0.018406	-0.21484	-0.20688	-0.27072	-0.83132	0.205755	-0.19932	-0.04908
-0.10906	-0.07193	0.794869	-0.39451	0.158107	-0.24644	-0.1702	0.102873	-0.39569	-0.19169	-0.11634	0.059386
-0.25781	-0.08601	1.116913	-0.18821	0.062312	-0.20314	-0.08294	0.007267	-0.21827	-0.15217	-0.00103	-0.64894
-0.1032	-0.17034			0.26736	-0.13979	0.111789	-0.04458	-0.08716	-0.19489	0.010688	-0.2989
				0.130315	-0.11541	0.103815	-0.04995	-0.44776	-0.14925	-0.24826	0.051979
				0.229104	-0.13411	-0.09615	-0.03205	-0.32925	-0.15362	-0.12174	-0.05396
				0.274628	-0.12035	0.081762	-0.04415	-0.59773	-0.31664	0.02513	-0.26435
				0.224045	-0.13243	0.002825	-0.02009	-0.30561	-0.10187	-0.20046	-0.01793
				0.321752	-0.11178	0.061479	-0.05588	-0.52555	-0.29299	-0.14708	-0.04488
				0.24234	-0.11882	-0.00697	-0.02005	-0.52369	-0.20811	-1.01358	-0.13894
				0.263186	-0.07356	-0.07848	0.01265	0.235743	-0.11427	0.169548	-0.08893
				0.1888	-0.07548	-0.09036	0.042255	-0.14356	-0.08366	-0.08893	0.041824
								0.199515	-0.05427	-0.06753	-0.02323
								0.267961	-0.09909	-0.02983	-0.02167
								0.21399	-0.06898	0.023706	-0.24192
								-0.13542	-0.04514	0.076638	-0.13079
								-0.04751	-0.09404	0.038577	-0.10437
								-0.07582	-0.067	-0.11264	0.049034
								0.247475	-0.02216	-0.09397	0.020421
								-0.0557	-0.03981	-0.06229	-0.00634
								0.221365	-0.09217	0.009433	-0.22831
								0.079589	-0.07559	-0.0689	0.009161
								0.317542	-0.08893	-0.05628	-0.20185
								0.286225	-0.03869	1.093157	-0.39744
								-0.10659	-0.15803	0.870753	-0.21582
								-0.10164	-0.09922
