# Supplementary material for: BARCODE: high throughput screening and analysis of soft active materials
Source: Nat Commun. 2025 Dec 31;17:1192. doi: 10.1038/s41467-025-67963-3 (PMC12858825; doi:10.1038/s41467-025-67963-3)
Supplement: Supplementary file 4 — Source Data [file 41467_2025_67963_MOESM4_ESM.zip › Figure4J.csv]

speed-microtubule-crosslinking	speed-change-microtubule-crosslinking	speed-no-crosslinking	speed-change-no-crosslinking	speed-actin-crosslinking	speed-change-actin-crosslinking
97.92475	3.374922	1431.528	-642.946	175.4887	-166.129
132.8993	6.190547	552.6313	-144.105	392.9299	9.43397
1179.526	107.8019	308.8536	117.473	426.5286	146.0966
270.6667	104.305	431.4863	122.4756	590.9728	161.9516
209.3657	81.8032	403.2302	107.4395	83.5322	1.321813
157.0701	-22.4279	830.9495	-103.421	74.05916	1.795141
144.4136	2.990577	509.6338	220.4249	79.71037	7.995849
148.5553	17.27423	594.3797	115.5475
193.3462	-50.9137	634.121	246.2892
855.2619	530.9826	665.5057	140.6795
598.2263	-288.926	566.8573	187.5136
620.1636	-522.903	693.053	50.73037
94.63101	21.3223	1072.221	52.63825
55.84947	-0.3649	229.8108	161.1241
50.80578	-7.35146	994.6745	-711.263
78.98308	-35.6964	471.288	-224.526
115.5482	25.64925	488.7267	91.71864
104.0628	5.022211	252.2267	147.2243
83.09333	-20.2203	465.9607	-41.0672
60.69768	2.068883	596.0771	-262.834
2754.47	958.2557	689.2698	-205.661
737.9712	184.0646	1332.568	46.80509
757.9182	-10.9664	2127.353	-1451.54
691.6675	180.5678	560.3378	48.3976
1775.442	898.0686	11159.47	-85.1909
451.81	61.9426	2088.398	-323.488
397.718	130.5422	458.7112	121.2711
359.0877	132.4055	607.9781	199.1066
381.1754	157.6219	555.6996	36.00426
574.211	5.795848	492.6747	-1.57958
555.5259	206.0106	462.5734	2.894789
292.7957	132.6637	460.4174	42.24821
315.3556	64.80769	501.1328	66.34101
273.4884	141.5418	585.9029	11.72746
314.1513	191.3907	663.5343	69.02656
290.2716	136.6193	605.8839	62.97862
284.7514	124.2011	570.956	77.92929
775.3214	387.6859	356.9555	177.2624
759.7311	157.2634	238.498	87.66818
866.8687	200.7599	241.4687	5.224083
875.4054	232.3146	665.5721	440.7539
887.0397	158.8462	531.1079	167.8159
1052.939	277.1844	567.5348	82.58953
1125.278	689.0664	592.1499	260.416
870.1768	163.4077	597.14	172.5406
1516.075	454.2638	707.4949	288.3234
		2022.637	589.4711
		165.3458	8.938441
		19.48164	3.119585
		1411.734	1903.088
		3103.047	1249.792
		753.0262	747.9348
		2754.47	958.2557
		737.9712	184.0646
		757.9182	-10.9664
		691.6675	180.5678
		1775.442	898.0686
		451.81	61.9426
