# Supplementary material for: BARCODE: high throughput screening and analysis of soft active materials
Source: Nat Commun. 2025 Dec 31;17:1192. doi: 10.1038/s41467-025-67963-3 (PMC12858825; doi:10.1038/s41467-025-67963-3)
Supplement: Supplementary file 4 — Source Data [file 41467_2025_67963_MOESM4_ESM.zip › Figure4L.csv]

max-median-skewness-microtubule-crosslinking	max-kurtosis-microtubule-crosslinking	max-median-skewness-no-crosslinking	max-kurtosis-no-crosslinking	max-median-skewness-actin-crosslinking	max-kurtosis-actin-crosslinking
0.850787	4.576769	0.893306	6.516736	0.79357	834.7574
0.783156	2.912577	1.01967	4.311074	1.219821	7.069818
0.818706	2.465384	0.784259	2.313469	0.859628	80.75205
0.725618	2.323482	1.003369	3.898382	0.94334	6.589676
0.806426	2.401919	0.869036	4.505733	0.997674	24.38679
0.702842	1.549521	0.806302	3.115233	0.646968	32.28343
0.524083	391.9728	0.809439	3.264621
0.779549	463.8642	0.980181	9.295494
0.909456	6.408168	1.09811	11.62049
0.880345	349.5387	0.913423	4.76955
0.943859	419.0644	1.049115	12.94245
0.779704	50.36935	1.077392	7.416884
0.670352	11.70492	1.06432	6.934298
0.429664	12.75707	1.076397	19.73496
1.497665	18.63857	1.070926	7.826929
1.72505	7.782093	0.733278	348.5641
1.821106	3.733863	1.479338	2.322171
1.14183	3.547269	0.210188	561.314
1.311941	67.23208	0.135149	826.747
1.086466	5.403203	0.411012	15.15701
0.662251	0.475604	1.279258	7.789882
1.092152	45.2584	1.551338	4.729138
0.978386	3.107525	1.263759	13.52149
1.001424	325.4198	0.146092	457.4511
0.647324	1.233425	0.145619	457.064
1.039534	1.253203	0.691453	13.34233
0.846188	2.996182	1.187669	4.789034
0.747245	69.49195	1.014026	55.38869
0.804784	2.827588	1.077741	3.464154
1.005295	4.448702	0.420087	7.066659
1.070515	4.409785	0.644607	12.76418
0.861212	28.33226	0.667367	70.01924
0.843583	2.598803	0.653055	77.24613
0.90905	20.24313	0.725518	40.26174
0.876657	18.68989	0.784817	32.05179
0.911209	16.71302	0.691646	25.81599
0.866346	24.99974	0.693693	23.84937
0.848585	36.78972	0.689038	1.506975
0.584575	1.122765	0.730675	1.924301
0.7187	2.354766	0.642243	66.9122
0.741366	2.541306	0.908825	11.34774
0.751684	3.063056	0.770037	3.927183
0.692055	2.048024	1.354465	-1.41273
0.822778	6.032309	0.845013	2.304253
0.836638	4.775685	0.855687	3.019862
0.983679	23.50425	0.861165	3.128571
1.144641	8.551355	0.766945	402.2252
		0.877992	2.522048
		0.881604	2.490742
		1.051919	6.7886
		0.790673	29.12932
		1.178426	37.59449
		1.197012	109.9629
		1.399026	3.968359
		0.908162	3.252123
		0.662251	0.475604
		1.092152	45.2584
		0.978386	3.107525
		1.001424	325.4198
		0.647324	1.233425
		1.039534	1.253203
