# Supplementary material for: BARCODE: high throughput screening and analysis of soft active materials
Source: Nat Commun. 2025 Dec 31;17:1192. doi: 10.1038/s41467-025-67963-3 (PMC12858825; doi:10.1038/s41467-025-67963-3)
Supplement: Supplementary file 4 — Source Data [file 41467_2025_67963_MOESM4_ESM.zip › Figure4M.csv]

directional-spread-microtubule-crosslinking	max-kurtosis-microtubule-crosslinking	directional-spread-no-crosslinking	max-kurtosis-no-crosslinking	directional-spread-actin-crosslinking	max-kurtosis-actin-crosslinking
1.708719	4.576769	0.055796	6.516736	0.999168	7.069818
2.028286	2.912577	1.06656	4.311074	1.659617	80.75205
1.925779	2.465384	1.577739	2.313469	1.15603	6.589676
2.175688	2.323482	1.906019	3.898382	1.855502	24.38679
2.25073	2.401919	1.945658	4.505733	1.889513	32.28343
1.790584	1.549521	0.833929	3.115233
1.352071	6.408168	2.11756	3.264621
0.940988	50.36935	1.620956	9.295494
1.574962	11.70492	1.309386	11.62049
1.278197	12.75707	1.481741	4.76955
1.822753	18.63857	1.530675	12.94245
1.065938	7.782093	0.739125	7.416884
2.060745	3.733863	0.439298	6.934298
2.02961	3.547269	1.602469	19.73496
0.966256	67.23208	0.15298	7.826929
1.717146	5.403203	1.084066	2.322171
1.810378	0.475604	0.819516	15.15701
2.269833	45.2584	0.324558	7.789882
2.272279	3.107525	0.937282	4.729138
1.992796	1.233425	0.138733	13.52149
1.502873	1.253203	1.691601	13.34233
2.189731	2.996182	0.222206	4.789034
2.078544	69.49195	0.157924	55.38869
2.199596	2.827588	0.216891	3.464154
1.989229	4.448702	2.103885	7.066659
1.99213	4.409785	1.988222	12.76418
1.388223	28.33226	2.121157	70.01924
1.999078	2.598803	2.122281	77.24613
1.668627	20.24313	2.099364	40.26174
1.982366	18.68989	1.963905	32.05179
2.094944	16.71302	2.072899	25.81599
1.95428	24.99974	1.706349	23.84937
2.019276	36.78972	1.895199	1.506975
2.020783	1.122765	1.985144	1.924301
2.099991	2.354766	2.034022	66.9122
2.081287	2.541306	2.070623	11.34774
2.071127	3.063056	1.737782	3.927183
2.065001	2.048024	1.96471	-1.41273
1.872191	6.032309	1.708777	2.304253
1.815524	4.775685	1.663712	3.019862
1.738889	23.50425	1.279094	3.128571
1.802544	8.551355	1.587304	2.522048
		0.924776	2.490742
		0.632807	6.7886
		0.406714	29.12932
		1.273251	37.59449
		0.805604	109.9629
		0.166478	3.968359
		0.921978	3.252123
		1.810378	0.475604
		2.269833	45.2584
		2.272279	3.107525
		1.992796	1.233425
		1.502873	1.253203
