# Supplementary material for: BARCODE: high throughput screening and analysis of soft active materials
Source: Nat Commun. 2025 Dec 31;17:1192. doi: 10.1038/s41467-025-67963-3 (PMC12858825; doi:10.1038/s41467-025-67963-3)
Supplement: Supplementary file 4 — Source Data [file 41467_2025_67963_MOESM4_ESM.zip › Figure4I.csv]

Filepath	Channel	Flags	Connectivity	Maximum Island Area	Maximum Void Area	Island Area Change	Void Area Change	Initial Maximum Island Area	Initial 2nd Maximum Island Area	Maximum Kurtosis	Maximum Median Skewness	Maximum Mode Skewness	Kurtosis Change	Median Skewness Change	Mode Skewness Change	Speed	Speed Change	Mean Flow Direction	Flow Directional Spread
Data/Dataset 2/220617/NO XL/1xKinesin1XATP61722.nd2	1	0	0	0.10269165	0.679283142	0.433626626	1.014715627	0.079772949	0.024139404	6.516735547	0.89330637	0.706335173	3.601491077	0.451589245	-0.070812589	1.431527588	-0.642945737	-1.510224489	0.055796418
Data/Dataset 2/220617/NO XL/1xKinesin1XATP61723.nd2	1	0	0	0.060581554	0.70545682	0.483951609	1.033343731	0.056968689	0.034416199	4.311074192	1.019669587	0.692715657	1.054610796	-0.220275256	0.060891405	0.55263127	-0.144104902	-1.645525361	1.066560202
Data/Dataset 2/220617/NO XL/1xKinesin1XATP61729.nd2	1	0	0.207920792	0.23917597	0.642655806	0.784525721	1.049690839	0.213813782	0.027600606	2.313468783	0.784259321	0.713050887	-0.678121336	-0.070968666	-0.142659609	0.308853581	0.117472968	1.562724107	1.577739033
Data/Dataset 2/220617/NO XL/1xKinesin1XATP61730.nd2	1	0	0	0.100763494	0.679480813	0.713640496	1.032940456	0.086713155	0.059794108	3.898382481	1.003369482	0.769087241	-0.80683871	-0.211407016	-0.228242414	0.431486343	0.122475589	1.506328975	1.906019049
Data/Dataset 2/220617/NO XL/1xKinesin1XATP61734.nd2	1	0	0	0.146765969	0.688862194	0.83135558	1.024847348	0.134587606	0.043154399	4.505733148	0.869036435	0.715317972	-0.400862918	-0.076347266	0.006603033	0.403230175	0.107439529	1.064366488	1.94565789
Data/Dataset 2/220617/NO XL/1xKinesin2XATP61726.nd2	1	1	0	0.072948109	0.733091875	1.585190756	1.005728496	0.037195841	0.022371928	3.1152329	0.806301529	0.662849616	-1.427266258	-0.108181305	-0.011293003	0.830949461	-0.103421137	-1.586426297	0.833928644
Data/Dataset 2/220617/NO XL/1xKinesin2XATP61732.nd2	1	1	0	0.079836759	0.742703525	0.524350649	1.016735932	0.073628743	0.01473999	3.264620864	0.809439098	0.652556112	0.55714317	-0.141442835	-0.033862104	0.509633778	0.220424934	0.11820313	2.117559704
Data/Dataset 2/220617/NO XL/2xKinesin2XATP61724.nd2	1	0	1	0.209461559	0.717787309	1.021037033	1.046101798	0.183629354	0.018836975	9.295494213	0.980180601	0.68365249	1.390176429	-0.02494686	-0.142846883	0.594379728	0.115547472	-0.03870479	1.620955625
Data/Dataset 2/220617/NO XL/2xKinesin2XATP61725.nd2	1	0	0	0.146376176	0.747351907	1.661994312	0.976295892	0.087631226	0.055005391	11.62049017	1.098110236	0.603817216	1.753212635	0.02021719	0.029969473	0.634121019	0.246289182	-0.848210264	1.309385539
Data/Dataset 2/220617/NO XL/2xKinesin2XATP61727.nd2	1	0	0	0.084010731	0.73957686	0.927115107	1.017085183	0.079205831	0.032483419	4.769550018	0.913423387	0.671615376	0.35339471	0.099546586	-0.318747325	0.665505659	0.140679475	-1.502498142	1.481741045
Data/Dataset 2/220617/NO XL/2xKinesin2XATP61728.nd2	1	0	0	0.137402621	0.767983176	1.13187449	0.997062651	0.096692403	0.034695943	12.94245453	1.049114574	0.60878962	0.498878575	-0.065089361	0.001109382	0.566857274	0.187513643	-3.110799511	1.530674526
Data/Dataset 2/220617/NO XL/2xKinesin2XATP61731.nd2	1	0	0	0.23996804	0.667001898	1.352852269	0.97948556	0.176673889	0.033106486	7.416883689	1.077391771	0.767310937	-1.606848879	-0.033975777	0.011928487	0.69305303	0.050730368	-2.596744605	0.739125005
Data/Dataset 2/220617/NO XL/2xKinesin2XATP61733.nd2	1	0	0	0.094707489	0.726827621	1.073272345	0.956076795	0.088817596	0.067653656	6.934298177	1.064320435	0.655840199	-1.344729959	0.031738459	-0.009262052	1.072220839	0.05263825	2.229211909	0.439298006
Data/Dataset 2/220718/biotin MT XL/20min videosample after50min003.nd2	1	0	0.828947368	0.382587433	0.4941082	0.97379956	1.046050948	0.307209015	0.053222656	4.576768926	0.850786953	0.615465479	1.183842812	0.154904941	0.055346409	0.097924751	0.003374922	1.971994113	1.708719272
Data/Dataset 2/220718/biotin MT XL/3.5h.nd2	1	0	1	0.481904984	0.358146667	1.031002205	1.107964167	0.458469391	0.019592285	2.912577152	0.783155769	0.598170768	0.098849953	0.072889547	0.004769139	0.132899307	0.006190547	1.06160102	2.028286374
Data/Dataset 2/220718/biotin MT XL/control.nd2	1	0	1	0.50990804	0.373138428	1.083352153	0.921609442	0.461687724	0.022232056	2.465383552	0.818705745	0.623229089	-0.287443435	-0.030303912	-0.006706118	1.179526203	0.107801899	1.392252623	1.925779
Data/Dataset 2/220718/biotin MT XL/onedayafter.nd2	1	0	1	0.575119019	0.19792366	1.065439833	0.97946674	0.536472321	0.006092072	2.323481605	0.725617987	0.588600882	-0.089125598	-0.136598333	-0.068940015	0.270666687	0.104305042	1.022556393	2.175688445
Data/Dataset 2/220718/biotin MT XL/onedayafter001.nd2	1	0	1	0.501663208	0.378765106	1.044014999	0.837284104	0.477108002	0.006813049	2.401919187	0.806426247	0.63171301	0.001807735	-0.156405012	0.063198049	0.209365677	0.081803202	0.743265574	2.250729728
Data/Dataset 2/220718/biotin MT XL/sample after15min.nd2	1	0	1	0.592256546	0.23856163	1.007729208	0.96418603	0.578926086	0.001117706	1.549520541	0.702841725	0.553212808	-0.059260144	-0.055052942	-0.008530971	0.157070083	-0.022427882	1.447016551	1.790584379
Data/Dataset 2/220718/biotin MT XL/sample after30min001.nd2	1	0	1	0.399526596	0.462999344	0.946669747	0.7941067	0.247707367	0.103660583	391.9728436	0.524082797	0.37286396	75.61325612	-0.039705416	0.043609631	0.144413577	0.002990577	0.39889108	1.902019759
Data/Dataset 2/220718/biotin MT XL/sample after40min002.nd2	1	0	0.684210526	0.38312912	0.477804184	0.830041136	1.024650781	0.383918762	0.015956879	463.8642307	0.779548722	0.582185026	-393.3914966	0.106022295	0.124298209	0.148555313	0.017274233	2.011921425	1.791465934
Data/Dataset 2/220718/biotin MT XL/videosample after1.15004.nd2	1	0	0.210526316	0.291654587	0.561290741	0.714072824	0.85948486	0.271339417	0.030487061	6.408167796	0.909455524	0.620614711	0.270424009	0.070973255	-0.019391428	0.193346166	-0.05091366	1.101249448	1.352070738
Data/Dataset 2/220720/AT XL/AT XL 2x after 28min for 30minvideo.nd2	1	0	1	0.50453949	0.427975972	1.14831156	1.297791786	0.442672729	0.01063029	834.7574384	0.793569515	0.644830152	319.3886411	-0.113763813	-0.072503816	0.175488669	-0.166129168	-2.941981281	1.621137456
Data/Dataset 2/220720/AT XL/AT XL 2x after 40min.nd2	1	0	0.368421053	0.308200836	0.650903702	0.797442535	0.992372235	0.291755676	0.032665253	7.069818169	1.219821361	0.750644151	-4.25865991	0.117592001	0.035283475	0.392929908	0.00943397	2.050292031	0.999168128
Data/Dataset 2/220720/AT XL/AT XL 2x after1hour.nd2	1	0	1	0.218650818	0.402601242	0.916559155	0.966327671	0.218803406	0.00030899	80.75204607	0.859628029	0.342800891	-9.263935906	-0.086715671	-0.033565073	0.426528634	0.146096589	-0.001530978	1.659616967
Data/Dataset 2/220720/AT XL/AT XL 2x15minsafter.nd2	1	0	0.5	0.390171051	0.492694855	0.619967424	1.406723847	0.381748199	0.011005402	6.58967612	0.94333951	0.652311157	2.705596988	0.227538586	-0.044994754	0.5909728	0.161951555	1.304316099	1.156030194
Data/Dataset 2/220721/MT XL/2x2xMTXL after 10min.nd2	1	0	0.776315789	0.484073639	0.760282516	0.089687611	2.10495593	0.418483734	0.03578949	349.5387344	0.880345388	0.69993354	70.06281454	-0.194486774	-0.429016436	0.855261932	0.530982577	-1.600801374	0.668806671
Data/Dataset 2/220721/MT XL/2x2xMTXL after 20min001.nd2	1	0	0.078947368	0.213047028	0.660037994	0.792526369	1.027715268	0.173236847	0.121906281	419.0644324	0.943859371	0.632247579	-297.5463544	0.411794099	0.09578471	0.598226295	-0.288926388	-2.716897302	1.618656354
Data/Dataset 2/220721/MT XL/2x2xMTXL after 30min002.nd2	1	0	0	0.221776962	0.788393021	0.806727972	1.126607545	0.212394714	0.004405975	50.36934714	0.779704077	0.36838328	7.587310721	-0.032565632	-0.067351307	0.620163624	-0.522902845	2.960629526	0.940987932
Data/Dataset 2/220721/NO XL/noXLafter 20min.nd2	1	0	1	0.557901382	0.468326569	1.813324157	0.411365026	0.310405731	0.108737946	19.73496263	1.076396701	0.785293224	-16.87588325	-0.281670177	-0.284607589	0.229810808	0.161124146	-2.419215384	1.602469068
Data/Dataset 2/220721/NO XL/noXLafter 30min001.nd2	1	0	0.868421053	0.39758873	0.537345886	0.971228232	1.873494141	0.363414764	0.030735016	7.826928521	1.070926214	0.971705411	-2.964952857	0.337741789	0.09397361	0.994674502	-0.711263453	-2.472374154	0.152979722
Data/Dataset 2/220721/NO XL/noXLafter10-15mins.nd2	1	0	1	0.434940338	0.341487885	0.96412887	1.13962059	0.418678284	0.017978668	348.5640587	0.733277774	0.810574454	-324.7888721	0.198311889	0.597961697	0.47128799	-0.224525949	1.719857931	0.601363517
Data/Dataset 2/220721/NO XL/noXLafter1h5minvid.nd2	1	0	0.933823529	0.386253357	0.619844709	1.126095214	0.746881943	0.344325474	0.002940587	2.322170968	1.479338055	0.83168253	-1.497643219	0.102938632	0.040115642	0.488726729	0.091718645	-2.508169365	1.08406625
Data/Dataset 2/220804/NO XL/2x2xhydrogelsandoldATPafter15min.nd2	1	0	0	0.004894257	0.956823349	0.835782195	1.003493247	0.004413605	0.00428009	561.3140218	0.210187719	0.070062573	72.96533872	-0.069494571	-0.023164857	0.252226671	0.147224297	2.914785375	1.729405887
Data/Dataset 2/220804/NO XL/2x2xhydrogelsandoldATPafter25min001.nd2	1	0	0	0.00869751	0.956782023	0.99378882	1.002703286	0.008598328	0.008491516	826.7469963	0.135149333	0.045049778	-71.25870325	-0.043605357	-0.014535119	0.465960669	-0.041067241	1.607035999	1.17636206
Data/Dataset 2/220804/NO XL/2x2xhydrogelsandoldATPafter25min002.nd2	1	1	0	0.003896713	0.94360733	0.865111562	1.009633344	0.003761292	0.002693176	15.1570122	0.411011557	0.203742326	-3.490258743	-0.000847574	-0.000282525	0.596077124	-0.262833554	1.666924281	0.819516181
Data/Dataset 2/220804/NO XL/after50min.nd2	1	0	0.092105263	0.162824631	0.730741501	2.217490618	0.947479388	0.046760559	0.034477234	7.789881524	1.279258414	0.778325633	-2.678791129	0.012879343	0.037289758	0.689269833	-0.205660697	1.408781629	0.324558009
Data/Dataset 2/220804/NO XL/sample after40.nd2	1	0	0.75	0.250579834	0.681991577	1.071485253	1.175070985	0.230743408	0.023727417	4.729137603	1.551337998	0.691794517	0.232201898	0.041801707	0.003174891	1.332567554	0.046805089	1.748142666	0.937282453
Data/Dataset 2/220804/NO XL/sample after40001.nd2	1	0	0	0.089086533	0.748895645	1.142503805	0.983749082	0.060150146	0.016792297	13.52148912	1.263758956	0.781711843	-4.11617128	0.267515803	0.026328646	2.127352889	-1.451535916	1.417251872	0.1387333
Data/Dataset 2/220804/NO XL/sample after40merged.tif	2	0	0	0.002412796	0.992273331	0.878623188	1.003977277	0.002105713	0.00094986	457.4510548	0.146092012	0.048697337	2.377346998	-0.000263132	-8.77E-05	6.08E-06	8.12E-07	0.0459578	0.92349607
Data/Dataset 2/220804/NO XL/sample after50merged.tif	2	0	0	0.002426147	0.993963242	1.045833333	1.002112882	0.001831055	0.000812531	457.064035	0.145618672	0.048539557	6.911141063	-0.00139376	-0.000464587	5.56E-06	8.07E-07	0.11218566	0.88040346
Data/Dataset 2/220809/MT XL/1.5h.nd2	1	1	0	0.013530731	0.889263153	1.083427283	1.006160449	0.010150909	0.009449005	11.7049199	0.670352138	0.672128312	0.196616689	-0.427653504	0.006144882	0.094631011	0.0213223	-2.016646505	1.574961617
Data/Dataset 2/220809/MT XL/1.5h001.nd2	1	1	0	0.013185501	0.890052795	1.155589704	1.00004738	0.009929657	0.0091362	12.75707257	0.42966424	0.6730553	-0.444200838	0.213093077	0.0499831	0.055849468	-0.000364899	-1.905068285	1.278197068
Data/Dataset 2/220809/MT XL/2h002.nd2	1	0	0	0.008518219	0.929864883	0.94533459	1.00160775	0.008094788	0.005344391	18.63856967	1.497665014	0.520847783	-1.964229341	-0.357222204	0.021073033	0.050805784	-0.007351461	-2.040075927	1.82275345
Data/Dataset 2/220809/MT XL/2x2xMTXLafter15mins.nd2	1	1	0	0.009357452	0.850101471	1.382722799	0.972332619	0.006977081	0.004219055	7.78209287	1.725050228	0.634532644	-0.285674868	0.000218914	7.30E-05	0.078983081	-0.035696439	1.708393638	1.065937983
Data/Dataset 2/220809/MT XL/after1h.nd2	1	1	0	0.0064888	0.930931091	0.620789779	1.048864226	0.006568909	0.005126953	3.733862996	1.821106328	0.836098762	-0.356827479	-0.416029092	-0.046870844	0.115548241	0.025649245	-2.025320715	2.060745339
Data/Dataset 2/220809/MT XL/after1h15min001.nd2	1	1	0	0.005851746	0.942401886	0.812581913	1.052501116	0.005821228	0.004322052	3.547269139	1.141829584	0.826778034	-1.269162364	-0.119847385	0.25288637	0.104062761	0.005022211	-1.469600473	2.029609558
Data/Dataset 2/220809/MT XL/hydrogelstack2x2xMTXLafter40mins003.nd2	1	1	0	0.026790619	0.945964813	0.998565897	1.041571857	0.026599884	0.006195068	67.23208061	1.311940788	0.553178866	29.48513067	0.552146909	-0.312553917	0.083093331	-0.020220295	1.480331158	0.966256405
Data/Dataset 2/220809/MT XL/hydrogelstack2x2xMTXLafter50mins004.nd2	1	1	0	0.016931534	0.884975433	1.468443198	1.046254374	0.010879517	0.010475159	5.403203014	1.086466446	0.831371144	0.097373997	0.421932419	-0.007557526	0.060697679	0.002068883	-0.803455914	1.717146391
Data/Dataset 2/220811/AT XL/ATXL1h.nd2	1	1	0	0.031877518	0.895706177	0.796472185	1.019694471	0.030925751	0.027389526	24.38679481	0.997674396	0.485792725	1.346201452	0.124853958	-0.035964836	0.083532204	0.001321813	-0.930300759	1.855501613
Data/Dataset 2/220811/AT XL/ATXL45min.nd2	1	1	0	0.009147644	0.931566238	1.241935484	0.994589477	0.006858826	0.00610733	1587.359893	1.262516668	0.420838889	-1397.51222	0.673157278	0.224385759	0.074059159	0.001795141	-1.385678639	1.875948578
Data/Dataset 2/220811/AT XL/ATXLafter20mind.nd2	1	1	0	0.016397476	0.902236938	1.395431145	0.991004231	0.011856079	0.008590698	32.28342884	0.646968495	0.493987967	-0.706233158	-0.113423458	0.097667121	0.079710372	0.007995849	-1.895881761	1.889512609
Data/Dataset 2/230123/MT XL/10-minafterno488laserMTXL.nd2	1	0	1	0.640666962	0.117321014	0.986025068	1.181307061	0.635467529	0.001140594	0.475604456	0.662250614	1.196503737	0.034162402	0.057254414	-0.053567309	2.754469683	0.958255697	-0.820093476	1.810377736
Data/Dataset 2/230123/MT XL/after1h.nd2	2	0	0	0.280506679	0.474826268	0.98073149	1.001530122	0.275186266	0.013301849	45.25840348	1.092152129	0.831100131	-73.79202318	-0.054139034	0.070529278	0.737971175	0.184064643	1.685111878	2.269832779
Data/Dataset 2/230123/MT XL/after40min.nd2	2	0	1	0.443683624	0.34967041	0.895649217	1.078609899	0.442249843	0.008462633	3.107524991	0.978385602	1.036119712	1.261658487	0.096919784	0.157823251	0.757918196	-0.010966384	0.206285341	2.272278696
Data/Dataset 2/230123/MT XL/after50min001.nd2	2	0	1	0.384148461	0.349929265	0.832437749	1.181494709	0.375135694	0.018478939	325.419813	1.001424423	1.029991551	-286.4240466	0.029927896	0.289818219	0.691667485	0.180567849	0.829954752	2.247297569
Data/Dataset 2/230123/MT XL/control.nd2	1	0	1	0.668279648	0.05919075	1.043792293	0.559151542	0.635894775	0.000389099	1.233425257	0.647324144	0.59993102	-0.800007145	0.052277859	0.233445426	1.775441917	0.898068628	1.464834257	1.992796336
Data/Dataset 2/230123/MT XL/control001.nd2	2	1	1	0.574323382	0.394210815	0.83346457	1.315045422	0.576503754	0.001941681	1.253202906	1.039533588	1.009506511	0.252014083	0.292093559	-0.157612953	0.45181003	0.061942601	1.493693122	1.50287277
Data/Dataset 2/231025/NO XL/15min.nd2	2	0	1	0.612655113	0.312986177	0.646998924	3.02987614	0.613369751	0.002457682	13.34233052	0.691453014	0.6464427	1.504933364	0.221503668	0.174620819	0.560337789	0.048397604	-0.179265869	1.691601482
Data/Dataset 2/231025/NO XL/25min.nd2	2	0	0.551601423	0.386815564	0.55428551	0.623370095	1.073643766	0.368307495	0.010120646	4.789034131	1.187668745	-1.342923277	-6.061833586	0.016928849	2.565199822	4.124723442	8.458757126	-0.382404737	0.222206196
Data/Dataset 2/231025/NO XL/45min.nd2	2	0	0.245551601	0.367661575	0.818563527	1.084356994	1.153543808	0.13788147	0.051289876	55.38868879	1.014025884	0.571025006	10.87307122	-0.025213496	-1.70458396	11.1594684	-0.085190878	-1.438061339	0.157924398
Data/Dataset 2/231025/NO XL/55min.nd2	2	0	0.014234875	0.219142519	0.671485638	1.594415742	0.821956385	0.133890788	0.069238281	3.464154228	1.077741267	-1.50374088	-3.909209162	-0.110070102	1.427354595	2.088397622	-0.323487718	-2.171690152	0.216890657
Data/Dataset 2/231025/NO XL/control.nd2	1	0	1	0.687110901	0.03872935	1.027514563	0.528279387	0.66881307	0.001124064	7.066658786	0.420086831	0.584054036	2.487198407	-0.002819536	0.063477922	0.458711236	0.121271057	1.296947792	2.103885324
Data/Dataset 2/231031/NO XL/10min (10minvid).nd2	2	0	1	0.588673559	0.329148917	1.21848049	0.791435627	0.479119873	0.015452067	12.76417957	0.644606979	0.732828866	-12.0408275	-0.043288839	-0.161150504	0.607978056	0.199106633	-1.594453594	1.988222493
Data/Dataset 2/231031/NO XL/1h (10minvid).nd2	2	0	1	0.507603612	0.383249743	1.187959508	0.849415988	0.419236247	0.02454834	70.01923697	0.667367401	0.611180834	29.42369944	-0.079879996	-0.104523757	0.555699625	0.036004262	-2.048335374	2.121157268
Data/Dataset 2/231031/NO XL/1h10min (10minvid).nd2	2	0	0.377224199	0.375134172	0.496173201	1.629958803	0.906421555	0.177292887	0.114730835	77.24612866	0.653055392	0.567295929	31.84550481	-0.034498351	-0.068904115	0.492674658	-0.001579582	3.138946255	2.122281184
Data/Dataset 2/231031/NO XL/1h20min (10minvid).nd2	2	0	0.056939502	0.313979576	0.491608718	0.485415034	1.115799899	0.297295125	0.058488973	40.26173866	0.725517877	0.651290556	1.456350507	0.035362566	-0.046232783	0.462573387	0.002894789	1.434245452	2.09936387
Data/Dataset 2/231031/NO XL/1h30min (10minvid).nd2	2	0	0	0.05824806	0.691385203	0.950442339	1.007079021	0.05197347	0.046981812	32.05178686	0.784817067	0.439674343	16.40771254	-0.084035512	5.288257442	0.460417383	0.042248209	2.040457288	1.963904995
Data/Dataset 2/231031/NO XL/1h40min (10minvid).nd2	2	0	0.985915493	0.471231079	0.446309408	1.008113061	0.952473895	0.401779175	0.02819252	25.81599409	0.691645727	0.704612877	-11.2999767	-0.031709752	-0.048152998	0.501132762	0.066341011	1.29350828	2.072899209
Data/Dataset 2/231031/NO XL/20min (10minvid).nd2	2	0	1	0.463233159	0.420681657	1.040214354	1.067503196	0.397497559	0.029314168	23.84937275	0.693692668	0.72023321	-18.9411356	-0.052469963	-0.149044048	0.585902881	0.011727457	-1.60150789	1.706349222
Data/Dataset 2/231031/NO XL/30min (10minvid).nd2	2	0	1	0.595649982	0.303014295	1.138907127	0.681986411	0.522126261	0.013334147	1.506975494	0.689038409	0.685482924	0.027040922	-0.04811105	0.007402882	0.663534279	0.069026556	-1.67159611	1.895198718
Data/Dataset 2/231031/NO XL/40min (10minvid).nd2	2	0	0.996441281	0.55560671	0.331300407	1.212083445	0.869206193	0.455444336	0.025626628	1.924301347	0.730674529	0.768058478	0.006983946	-0.076116323	-0.040854675	0.605883881	0.062978618	-1.662312649	1.985143974
Data/Dataset 2/231031/NO XL/50min (10minvid).nd2	2	0	1	0.586432095	0.340539866	1.206875165	0.502783765	0.478918457	0.009712728	66.9121973	0.642243041	0.585758539	-58.68761017	-0.012732021	-0.072121202	0.570956023	0.077929289	-1.578749925	2.034022413
Data/Dataset 2/231031/NO XL/after24h.nd2	2	0	1	0.224599202	0.374252319	0.991806916	0.817776765	0.223487854	0.080253601	11.34773544	0.908825496	-4.772345283	1.093488843	-0.030504277	-0.224103127	0.356955542	0.17726235	-2.54992277	2.070622506
Data/Dataset 2/231031/NO XL/after24h001.nd2	2	0	1	0.258041382	0.593500773	0.995970218	1.017087201	0.198791504	0.060432434	3.927182654	0.770036751	-3.202592891	1.175233321	-0.021268371	-0.293762912	0.238497985	0.087668176	-2.195718771	1.737782345
Data/Dataset 2/231031/NO XL/after24h002.nd2	2	0	1	0.202316284	0.570053101	0.989886029	1.389066567	0.202163696	0.17048645	-1.412731464	1.354464874	-1.456491667	0.017240875	0.015302747	-0.011301867	0.241468658	0.005224083	-2.780246416	1.964709603
Data/Dataset 2/231108/NO XL/15min (10minvid).nd2	2	0	1	0.5550374	0.220198533	1.17793391	0.590180044	0.471854655	0.008689372	2.304253092	0.845013311	1.161413185	-0.317269992	-0.149239589	0.300931497	0.665572106	0.440753889	-1.415914576	1.708776825
Data/Dataset 2/231108/NO XL/1h(10minvid).nd2	2	0	1	0.557253607	0.384714061	1.218935914	0.651454764	0.456197103	0.020987956	3.019862453	0.855687465	0.674355761	-0.530236397	-0.096571691	0.056181302	0.531107923	0.167815922	-1.835744121	1.6637123
Data/Dataset 2/231108/NO XL/1h10min.nd2	2	0	1	0.545243888	0.368582364	1.255223613	0.570643155	0.431351725	0.020420329	3.128571168	0.861165481	0.687224201	-0.694147334	-0.046222071	0.067732872	0.567534844	0.082589531	-1.610734301	1.279094329
Data/Dataset 2/231108/NO XL/25min (10minvid).nd2	2	0	1	0.527331648	0.365332242	1.212923271	0.776583308	0.435450236	0.015445964	402.2252355	0.766945065	1.007928083	-36.58156515	-0.105081209	0.392890352	0.592149893	0.260415951	-1.716814033	1.982604769
Data/Dataset 2/231108/NO XL/35min (10minvid).nd2	2	0	1	0.560230124	0.364495639	1.2100736	0.705960042	0.463709513	0.017778524	2.522048314	0.877991662	1.188764594	-0.29498901	-0.048473282	0.645364015	0.597139976	0.172540601	-1.554993562	1.587303757
Data/Dataset 2/231108/NO XL/45min (10minvid).nd2	2	0	1	0.533721924	0.280271859	1.105083924	1.211237491	0.457330322	0.016962687	2.490742468	0.881604362	1.189717642	-0.178676511	-0.18129735	0.6041466	0.707494893	0.288323419	-1.702198697	0.924775928
Data/Dataset 2/231115/NO XL/10min.nd2	2	0	0.861209964	0.457538473	0.566224723	2.636908994	0.674739679	0.173133341	0.063062541	6.788600363	1.05191895	0.695739307	-1.922881861	-0.26537109	-0.168714313	2.022637274	0.589471091	1.407634979	0.632806715
Data/Dataset 2/231115/NO XL/1h @10x.nd2	2	0	0.137931034	0.268844604	0.653015137	1.014308097	0.800038563	0.258079529	0.00819397	29.12931998	0.790673336	0.823832641	-0.639695224	-0.004953935	-0.035767311	0.165345808	0.008938441	-1.859528533	0.40671427
Data/Dataset 2/231115/NO XL/1h @4x.nd2	2	0	0	0.284586589	0.686920166	0.972753872	1.015131995	0.284217834	0.002639771	37.5944905	1.178426101	0.638820741	0.639335593	-0.029682387	-0.012080336	0.019481642	0.003119585	-1.911368517	1.273251288
Data/Dataset 2/231115/NO XL/25min.nd2	2	0	0.049822064	0.222833568	0.763699762	2.926396305	1.019067105	0.077533976	0.050883993	109.9629191	1.197011825	0.759290664	1.848275629	0.113978117	-0.164190473	1.411734286	1.903087855	-3.065040014	0.805604421
Data/Dataset 2/231115/NO XL/35min.nd2	2	0	0.035587189	0.198936199	0.699712293	1.461256521	0.861358321	0.133774821	0.071807861	3.968358578	1.399025972	-2.206250822	-0.793496051	-0.38362165	-0.009360921	3.103046709	1.249791896	-2.891929938	0.166477507
Data/Dataset 2/231115/NO XL/control.nd2	1	0	0.793103448	0.355834961	0.486928304	0.989541142	0.978116095	0.275009155	0.070266724	3.252122737	0.908161647	0.71262545	-0.48436103	-0.059827777	0.077529946	0.753026186	0.747934776	1.619005561	0.921977805
Data/Dataset 2/231203/NO XL/10-minafterno488laser.nd2	1	0	1	0.640666962	0.117321014	0.986025068	1.181307061	0.635467529	0.001140594	0.475604456	0.662250614	1.196503737	0.034162402	0.057254414	-0.053567309	2.754469683	0.958255697	-0.820093476	1.810377736
Data/Dataset 2/231203/NO XL/after1h.nd2	2	0	0	0.280506679	0.474826268	0.98073149	1.001530122	0.275186266	0.013301849	45.25840348	1.092152129	0.831100131	-73.79202318	-0.054139034	0.070529278	0.737971175	0.184064643	1.685111878	2.269832779
Data/Dataset 2/231203/NO XL/after40min.nd2	2	0	1	0.443683624	0.34967041	0.895649217	1.078609899	0.442249843	0.008462633	3.107524991	0.978385602	1.036119712	1.261658487	0.096919784	0.157823251	0.757918196	-0.010966384	0.206285341	2.272278696
Data/Dataset 2/231203/NO XL/after50min001.nd2	2	0	1	0.384148461	0.349929265	0.832437749	1.181494709	0.375135694	0.018478939	325.419813	1.001424423	1.029991551	-286.4240466	0.029927896	0.289818219	0.691667485	0.180567849	0.829954752	2.247297569
Data/Dataset 2/231203/NO XL/control.nd2	1	0	1	0.668279648	0.05919075	1.043792293	0.559151542	0.635894775	0.000389099	1.233425257	0.647324144	0.59993102	-0.800007145	0.052277859	0.233445426	1.775441917	0.898068628	1.464834257	1.992796336
Data/Dataset 2/231203/NO XL/control001.nd2	2	1	1	0.574323382	0.394210815	0.83346457	1.315045422	0.576503754	0.001941681	1.253202906	1.039533588	1.009506511	0.252014083	0.292093559	-0.157612953	0.45181003	0.061942601	1.493693122	1.50287277
Data/Dataset 2/231213/MT XL/ASE1network.nd2	2	0	1	0.481506348	0.413116455	1.105636274	0.926475371	0.434783936	0.005264282	2.996182438	0.846187754	0.733829506	-0.211229366	-0.061931606	-0.050505316	0.397717978	0.130542249	0.310022846	2.189730738
Data/Dataset 2/231213/MT XL/ASE1network001.nd2	2	0	1	0.472880046	0.423049927	1.112085622	0.912653547	0.402755737	0.038314819	69.49195473	0.747245293	0.60181909	-24.4949983	-0.064340117	-0.042974742	0.359087711	0.132405506	-1.378257312	2.078544233
Data/Dataset 2/231213/MT XL/ASE1network002.nd2	2	0	1	0.4878184	0.389719645	1.104945093	0.605907154	0.441864014	0.008277893	2.827587504	0.804784197	0.716246408	-0.289784042	-0.086499641	-0.080897504	0.381175432	0.157621917	2.740187903	2.199596013
Data/Dataset 2/231213/MT XL/ASE1withkinesin15minafter(8min vid).nd2	3	0	0.928888889	0.465613987	0.553641941	2.157652002	0.577108473	0.210642497	0.056091309	4.448701928	1.005294792	0.675606318	-2.514470212	-0.396084599	-0.136694415	0.574210993	0.005795848	1.474604313	1.989228615
Data/Dataset 2/231213/MT XL/ASE1withkinesin30minafter(8min vid)001.nd2	3	0	0.827586207	0.299850464	0.571751912	0.54337519	0.94601933	0.265510559	0.024780273	4.409785476	1.070515408	0.664144678	-0.377392039	0.003100515	-0.083927526	0.555525947	0.206010594	2.21908422	1.99212986
Data/Dataset 2/231213/MT XL/ASE1withkinesin5minafter.nd2	3	0	0.96797153	0.61928532	0.485144253	2.929898904	0.298999262	0.212212118	0.065583293	28.3322602	0.861212065	0.768264217	-21.4528239	-0.321094408	-0.173409322	1.860530008	-13.61349363	1.736382972	1.38822296
Data/Dataset 2/231213/MT XL/ASE1withkinesinafter20h.nd2	3	0	1	0.471878052	0.219568888	1.048779624	0.879503839	0.430740356	0.011047363	2.59880285	0.843583115	0.68617772	-0.463663009	-0.126766991	-0.094776778	0.292795681	0.132663681	0.904132928	1.999077829
Data/Dataset 2/231213/MT XL/ASE1withkinesinafter20h001.nd2	3	0	1	0.424672445	0.370956421	1.336101287	0.764715898	0.297683716	0.060745239	20.24313252	0.909049909	0.662656361	-14.38354247	-0.165340107	-0.023661287	0.315355582	0.064807689	1.487375219	1.668626704
Data/Dataset 2/231213/MT XL/ASE1withkinesinafter20h002.nd2	3	0	1	0.435470581	0.189137777	1.092470634	0.831754921	0.396194458	0.013473511	18.68989196	0.876657205	0.705519695	-15.90033404	-0.035846975	-0.029687529	0.273488439	0.141541792	0.92681114	1.982365629
Data/Dataset 2/231213/MT XL/ASE1withkinesinafter20h003.nd2	3	0	1	0.429178874	0.331807454	1.207973837	1.302916557	0.35459137	0.030273438	16.71302184	0.911209083	0.682163815	-13.97174068	-0.14203846	-0.073425256	0.314151284	0.191390686	0.938254129	2.094944093
Data/Dataset 2/231213/MT XL/ASE1withkinesinafter20h004.nd2	3	0	1	0.414215088	0.452672323	1.259335277	0.754317338	0.327110291	0.035186768	24.99973744	0.866346422	0.691237946	-18.23205969	-0.008946203	0.08985915	0.290271594	0.13661926	0.990851688	1.954280396
Data/Dataset 2/231213/MT XL/ASE1withkinesinafter20h005.nd2	3	0	1	0.429351807	0.305567424	1.08683911	0.983388793	0.395530701	0.003234863	36.78971605	0.848584976	0.654624313	8.521929817	-0.026837517	-0.045469247	0.284751375	0.124201145	1.253456189	2.019275954
Data/Dataset 2/231213/MT XL/control.nd2	1	0	1	0.662226359	0.062591553	1.012687159	1.032934132	0.654266357	0.000572205	1.122764802	0.584574941	0.713250178	-0.01193139	-0.163696082	-0.157659263	0.775321419	0.387685872	-0.396677872	2.020783337
Data/Dataset 2/231213/MT XL/MTXL4mMATPafter1h.nd2	2	0	1	0.648630778	0.164136759	1.099005264	0.621115368	0.590572357	0.002660751	2.354766058	0.71869984	0.679280807	-0.620000361	-0.042057136	-0.098363045	0.759731064	0.157263356	-1.262506595	2.099991442
Data/Dataset 2/231213/MT XL/MTXL4mMATPafter1h05.nd2	2	0	1	0.657098178	0.193750842	1.111581885	0.552234499	0.592062378	0.004364014	2.541306238	0.741366049	0.595986767	-0.642022511	-0.056923694	-0.015118714	0.866868715	0.200759906	-1.475681669	2.08128689
Data/Dataset 2/231213/MT XL/MTXLafter1h20.nd2	2	0	1	0.651296155	0.184947047	1.133337348	0.279337736	0.574384562	0.003312174	3.06305641	0.751683876	0.583023329	-1.179733953	-0.168321047	-0.068066603	0.875405422	0.232314605	-1.376014861	2.071127369
Data/Dataset 2/231213/MT XL/MTXLwkinesin4mMATPafter40min.nd2	2	0	1	0.666414388	0.15430603	1.073129288	0.389413097	0.62074852	0.001842499	2.048023502	0.692054815	0.635543634	-0.35802709	-0.026296164	-0.157208267	0.887039651	0.158846169	-1.506170111	2.065000576
Data/Dataset 2/231219/MT XL/ASE1 after/10min.nd2	2	0	1	0.694143931	0.438613892	1.774936542	0.081729369	0.392740885	0.020909627	6.032308888	0.822777726	1.136360257	-3.444381357	-0.032055924	0.546635979	1.052938556	0.277184416	-0.801536667	1.872190713
Data/Dataset 2/231219/MT XL/ASE1 after/15min.nd2	2	0	1	0.704936981	0.374814351	1.662554639	0.0689747	0.425295512	0.016937256	4.775685138	0.836637564	1.142495496	-2.513173115	0.057491679	0.322697681	1.125277774	0.689066412	2.334864221	1.815523877
Data/Dataset 2/231219/MT XL/ASE1 after/20min.nd2	2	0	0.256637168	0.356859843	0.662980398	1.782037882	0.642189211	0.19951884	0.022412618	23.50425237	0.983678847	0.970235058	-17.72837907	-0.071806911	0.174188509	0.870176779	0.163407674	-2.586058084	1.738889179
Data/Dataset 2/231219/MT XL/ASE1 before polymerization/MTonlynetworkwASE1before.nd2	2	0	0	0.13524882	0.549560547	1.295436726	0.913765244	0.097305298	0.085083008	8.551355433	1.144641113	0.857548152	0.524372673	0.422360457	-0.009646767	1.516074577	0.454263846	-1.065230906	1.802544249
