# Supplementary material for: BARCODE: high throughput screening and analysis of soft active materials
Source: Nat Commun. 2025 Dec 31;17:1192. doi: 10.1038/s41467-025-67963-3 (PMC12858825; doi:10.1038/s41467-025-67963-3)
Supplement: Supplementary file 4 — Source Data [file 41467_2025_67963_MOESM4_ESM.zip › Figure4G.csv]

island-area-change-myosin-global	mode -skewness-change-myosin-global	island-area-change-actin-global	mode -skewness-change-actin-global	island-area-change-myosin-local	mode -skewness-change-myosin-local	island-area-change-actin-local	mode -skewness-change-actin-local	island-area-change-myosin-critical	mode -skewness-change-myosin-critical	island-area-change-actin-critical	mode -skewness-change-actin-critical
0.962728	-0.01081	2.420889	-0.46762	1.093341	-0.00245	0.362975	0.012996	1.070095	-0.03171	1.20988	0.021492
1.074237	0.220181	1.321141	0.018581	1.246048	0.043721	0.896541	0.069986	2.317572	-0.48064	1.562179	0.037869
1.07836	-0.07193	0.994803	-0.22119	0.856823	-0.21484	0.918319	-0.27072	1.768834	0.205755	3.546186	-0.04908
0.958868	-0.08601	0.365421	-0.39451	0.017621	-0.24644	0.994287	0.102873	1.081586	-0.19169	1.1942	0.059386
0.485877	-0.17034	1.036305	-0.18821	0.089877	-0.20314	0.869279	0.007267	0.396696	-0.15217	0.537134	-0.64894
				1.031731	-0.13979	1.013476	-0.04458	1.322808	-0.19489	0.32324	-0.2989
				1.055789	-0.11541	1.003797	-0.04995	0.327848	-0.14925	0.983805	0.051979
				1.182331	-0.13411	0.956542	-0.03205	0.112091	-0.15362	0.963889	-0.05396
				1.168324	-0.12035	1.039013	-0.04415	0.258793	-0.31664	0.238753	-0.26435
				0.875796	-0.13243	1.068518	-0.02009	0.448681	-0.10187	1.181658	-0.01793
				1.062293	-0.11178	1.066554	-0.05588	0.862584	-0.29299	0.950334	-0.04488
				0.765451	-0.11882	1.018064	-0.02005	0.115122	-0.20811	0.732926	-0.13894
				1.066627	-0.07356	1.071766	0.01265	1.083053	-0.11427	0.49512	-0.08893
				1.098686	-0.07548	1.057761	0.042255	1.006022	-0.08366	1.178371	0.041824
								1.094311	-0.05427	1.121443	-0.02323
								1.250118	-0.09909	1.001518	-0.02167
								1.20037	-0.06898	0.979495	-0.24192
								1.046414	-0.04514	0.968466	-0.13079
								1.109964	-0.09404	1.014274	-0.10437
								1.084822	-0.067	1.237695	0.049034
								1.074653	-0.02216	1.411728	0.020421
								1.054141	-0.03981	1.140767	-0.00634
								1.094835	-0.09217	1.17815	-0.22831
								1.157459	-0.07559	1.111644	0.009161
								1.123118	-0.08893	1.053663	-0.20185
								1.088958	-0.03869	0.258526	-0.39744
								0.74503	-0.15803	0.936367	-0.21582
								0.718534	-0.09922
