# Supplementary material for: BARCODE: high throughput screening and analysis of soft active materials
Source: Nat Commun. 2025 Dec 31;17:1192. doi: 10.1038/s41467-025-67963-3 (PMC12858825; doi:10.1038/s41467-025-67963-3)
Supplement: Supplementary file 4 — Source Data [file 41467_2025_67963_MOESM4_ESM.zip › Figure5B.csv]

Filepath	Channel	Flags	Connectivity	Maximum Island Area	Maximum Void Area	Island Area Change	Void Area Change	Initial Maximum Island Area	Initial 2nd Maximum Island Area	Maximum Kurtosis	Maximum Median Skewness	Maximum Mode Skewness	Kurtosis Change	Median Skewness Change	Mode Skewness Change	Speed	Speed Change	Mean Flow Direction	Flow Directional Spread
Data/Dataset 4/Cyan C1/Cyan C1-1.tif	0	0	0.46875	0.119605948	0.858818531	3.554996373	0.889842596	0.030230263	0.025752467	11.20492094	0.871455582	0.519830451	-11.95029832	-0.362610672	0.079761028	0.001789022	0.000270463	2.7808056	1.5998876
Data/Dataset 4/Cyan C1/Cyan C1-10.tif	0	0	0	0.132079907	0.780456414	1.294488189	1.196161449	0.031332237	0.022324561	1.186395346	0.599589912	0.787647986	0.808777692	-0.346311789	-0.686952965	0.001398461	-0.000878724	2.4202433	1.8276794
Data/Dataset 4/Cyan C1/Cyan C1-11.tif	0	0	0	0.151151316	0.783863076	0.872556262	1.362465825	0.124302357	0.082250548	0.465896324	0.392335821	0.909519937	0.608869852	-0.174872109	-1.05292399	0.001458225	-0.000330911	2.1808105	1.3928465
Data/Dataset 4/Cyan C1/Cyan C1-12.tif	0	0	0	0.125478344	0.8339179	0.42502769	1.019898475	0.124982182	0.036180099	4.135437948	0.808621773	0.417687385	-4.186249775	-0.755514331	-0.264253027	0.001399702	-0.000661085	2.3505518	1.4628061
Data/Dataset 4/Cyan C1/Cyan C1-13.tif	0	0	0	0.04263432	0.856276042	0.305507085	1.105187871	0.039273575	0.034499726	6.90543538	1.253945293	0.523633095	-1.807266644	-0.796355058	-0.264454026	0.001657093	-0.000628023	2.3856168	1.7096835
Data/Dataset 4/Cyan C1/Cyan C1-14.tif	0	0	0	0.056929825	0.781600192	0.848672111	1.215176026	0.018630757	0.015866228	0.270436747	0.733360671	0.902824529	0.299226902	-0.538853636	-0.713412247	0.001519695	-0.000366644	2.0920613	1.5273606
Data/Dataset 4/Cyan C1/Cyan C1-15.tif	0	0	0	0.101145833	0.785854578	1.427192556	1.225955703	0.039476425	0.019483279	0.570365705	0.690533277	0.89665499	0.265543094	-0.451087924	-0.807949896	0.001445856	-0.001016475	1.4149326	1.8403449
Data/Dataset 4/Cyan C1/Cyan C1-16.tif	0	0	0	0.059891036	0.79197437	0.543215692	1.229425932	0.040738761	0.023977522	0.730739462	0.738971432	0.865048276	0.424697021	-0.60885338	-0.759206966	0.001377368	-0.000690875	-0.17585152	1.8540475
Data/Dataset 4/Cyan C1/Cyan C1-17.tif	0	0	0.0625	0.119858827	0.783915159	1.167934094	1.200229001	0.036768092	0.020866228	0.154428977	0.39776457	0.63121603	0.259043168	-0.147134766	-0.576175169	0.001185161	-0.000580442	2.2766235	1.8147
Data/Dataset 4/Cyan C1/Cyan C1-18.tif	0	0	0	0.134738213	0.826320587	0.102224865	1.317241033	0.14058114	0.030810033	0.68408288	0.401982019	0.588937505	0.780158696	-0.20219766	-0.604423298	0.001217293	-0.000736324	2.0301886	1.5636091
Data/Dataset 4/Cyan C1/Cyan C1-19.tif	0	0	0.041666667	0.049061129	0.84109375	0.443350432	1.110102778	0.039812226	0.033320998	6.988707471	1.262945291	0.547402039	1.471787047	-0.719887492	-0.283828359	0.001532109	-4.33E-05	2.9174087	1.7795517
Data/Dataset 4/Cyan C1/Cyan C1-2.tif	0	0	0	0.072489035	0.77679756	0.281937244	1.213886303	0.055779879	0.03138432	1.210452547	0.90485462	0.91122748	0.946734176	-0.67595312	-0.605180147	0.001395612	-0.000432294	2.3340762	1.6647708
Data/Dataset 4/Cyan C1/Cyan C1-20.tif	0	0	0	0.045424205	0.776626919	0.790587461	1.179518269	0.041646107	0.026141721	0.706592332	0.929815509	0.821304359	0.372000477	-0.707171945	-0.622687348	0.001371408	-0.000523983	2.598989	1.8041307
Data/Dataset 4/Cyan C1/Cyan C1-21.tif	0	0	0	0.072275219	0.788933662	0.406570629	1.257835621	0.039675164	0.031922971	0.448477058	0.651531078	0.853661715	0.397373244	-0.625884005	-0.842182104	0.001461954	-0.000760611	2.469774	2.00783
Data/Dataset 4/Cyan C1/Cyan C1-22.tif	0	0	0	0.060601014	0.781866091	1.039312399	1.184622586	0.028066064	0.017578125	0.244834157	0.781370156	0.791824736	0.201060302	-0.675569155	-0.644435006	0.001378901	-0.000415448	-1.7700632	1.7890381
Data/Dataset 4/Cyan C1/Cyan C1-23.tif	0	0	0.03125	0.098755482	0.776755757	0.78645281	1.301933527	0.072379386	0.026506305	0.021818115	0.492817393	0.842159252	0.327756255	-0.531140348	-0.81200728	0.001239785	-0.000565833	2.1382253	1.861316
Data/Dataset 4/Cyan C1/Cyan C1-24.tif	0	0	0	0.088033169	0.815929962	0.920718816	1.237506715	0.028525219	0.021600877	0.36641981	0.48935909	0.751365802	0.556577174	-0.412794848	-0.76236778	0.001260827	-0.000881228	1.9088238	1.7942543
Data/Dataset 4/Cyan C1/Cyan C1-25.tif	0	0	0.03125	0.088270285	0.818708882	0.44192895	1.005743652	0.080519463	0.041928454	4.642871434	1.113432658	0.523794786	-2.350563069	-0.650463761	-0.213349516	0.001426187	0.000271999	2.5826042	1.7375778
Data/Dataset 4/Cyan C1/Cyan C1-26.tif	0	0	0	0.07792489	0.776063596	1.301025955	1.141346125	0.040345395	0.029054276	1.21396942	1.140229323	0.747027316	0.552017645	-0.901317458	-0.56795133	0.001403856	-0.000693555	-2.5288627	1.892136
Data/Dataset 4/Cyan C1/Cyan C1-27.tif	0	0	0	0.078651316	0.775180921	0.584770226	1.201043306	0.071222588	0.033691064	0.461753758	0.863961986	0.895014774	0.089843789	-0.677586877	-0.656676369	0.001504695	-0.000889445	-2.0756974	1.851893
Data/Dataset 4/Cyan C1/Cyan C1-28.tif	0	0	0	0.102162144	0.756822231	3.788719276	1.135870145	0.026487116	0.01551261	-0.105550432	0.849655501	0.79672953	-0.15541715	-0.759552784	-0.631460597	0.00134506	-0.000939708	2.16071	1.7805574
Data/Dataset 4/Cyan C1/Cyan C1-29.tif	0	0	0	0.081414474	0.764169408	1.912237067	1.112575758	0.038574561	0.026973684	0.37827217	0.718682748	0.819236172	-0.6132467	-0.595349283	-0.700226603	0.001213016	-0.001040573	2.5629916	1.7180339
Data/Dataset 4/Cyan C1/Cyan C1-3.tif	0	0	0	0.085612664	0.77841557	0.511866452	1.267969529	0.054517544	0.045519463	1.008062094	0.514496811	0.774276254	0.907271511	0.009937896	-0.67363552	0.001265401	-0.000613398	0.42580217	1.9248939
Data/Dataset 4/Cyan C1/Cyan C1-30.tif	0	0	0	0.06978824	0.824851288	1.17370479	1.213692315	0.028042763	0.025682566	0.636613987	0.759114788	0.895620822	0.077502973	-0.709130358	-0.729663007	0.00138579	-0.001094954	-0.19638604	1.8035532
Data/Dataset 4/Cyan C1/Cyan C1-4.tif	0	0	0.114583333	0.259563459	0.770446135	0.34722801	1.321076401	0.296027961	0.017149123	0.250259914	0.847129163	0.822832932	0.138479044	-0.859296677	-0.693554551	0.001637386	-0.000624658	2.2026596	1.535702
Data/Dataset 4/Cyan C1/Cyan C1-5.tif	0	0	0	0.124717654	0.864952029	1.390118842	0.934886947	0.057203947	0.044765625	6.722357771	0.659762461	0.359065316	-8.220498627	-0.480935658	-0.226380856	0.001461195	-2.94E-05	2.4804337	1.4150478
Data/Dataset 4/Cyan C1/Cyan C1-6.tif	0	0	0	0.092843339	0.859688871	0.655383684	1.076142645	0.095075384	0.006504934	-0.040383779	0.044775456	-0.056107517	0.067854847	-0.217916242	-0.130689186	0.000908726	-0.000305067	2.3859499	1.6927532
Data/Dataset 4/Cyan C1/Cyan C1-7.tif	0	0	0.104166667	0.051929825	0.778412144	0.882180136	1.02020417	0.043856908	0.033787007	3.764344187	1.163679615	0.64398165	-3.5852402	-0.698354725	-0.161958709	0.001808688	-0.000164658	2.418123	1.4365208
Data/Dataset 4/Cyan C1/Cyan C1-8.tif	0	0	0	0.07981017	0.772384183	1.487957099	1.211511396	0.029647752	0.019244792	0.861426235	0.776199291	0.869659806	0.760681504	-0.443904279	-0.538911255	0.001507576	-0.000623661	2.4926727	1.5020881
Data/Dataset 4/Cyan C1/Cyan C1-9.tif	0	0	0	0.097386239	0.769283169	1.018311525	1.177310421	0.035927906	0.022639803	0.632134463	0.720610575	0.844630136	0.138772455	-0.349733755	-0.733522296	0.001377514	-0.001041092	-0.5416223	1.9278632
Data/Dataset 4/Cyan C2/Cyan C2-1.tif	1	0	0	0.007345121	0.908695175	1.452862927	0.997680602	0.002369792	0.002072368	13.36040704	0.805369147	0.302397951	-2.989981829	-0.104306081	-0.031800426	0.002307144	6.20E-05	2.5136633	1.4169244
Data/Dataset 4/Cyan C2/Cyan C2-10.tif	1	0	0	0.009432566	0.852750822	0.942246252	1.005381101	0.005577029	0.003659539	6.44111039	1.068504961	0.432406956	-0.795057164	-0.106291311	-0.049670242	0.001925494	-0.000143105	-0.9411295	2.0076933
Data/Dataset 4/Cyan C2/Cyan C2-11.tif	1	0	0	0.011570724	0.811716009	0.673850032	1.013567726	0.010875822	0.007275219	3.220018109	1.300277769	0.531623686	0.116277906	-0.194823118	-0.076021317	0.001668788	-0.000571807	2.585318	1.9599699
Data/Dataset 4/Cyan C2/Cyan C2-12.tif	1	0	0	0.008151042	0.859574424	0.753472222	1.051237986	0.006710526	0.005409814	7.00894192	1.181092609	0.461747254	2.174010023	-0.299414658	-0.114674398	0.0019623	-0.000689096	0.8970586	1.7917259
Data/Dataset 4/Cyan C2/Cyan C2-13.tif	1	0	0	0.006782484	0.912516447	1.147350993	1.005614654	0.004967105	0.003991228	14.85418911	0.846832356	0.297684134	-2.258003125	-0.079617056	-0.075299297	0.001774848	-9.97E-05	-3.081395	1.7953728
Data/Dataset 4/Cyan C2/Cyan C2-14.tif	1	0	0	0.005964227	0.898736294	1.051584626	1.013875492	0.004065241	0.003611568	10.34238639	0.926240015	0.341933058	-0.815257107	-0.205817345	-0.074113204	0.002127904	-0.000221005	-2.5043979	1.995003
Data/Dataset 4/Cyan C2/Cyan C2-15.tif	1	0	0	0.007274534	0.857705592	1.455154447	1.00126453	0.00368284	0.003533443	6.990828616	1.063271059	0.399039353	-0.167642164	-0.036481257	-0.020258636	0.002131594	-0.000753393	-1.959981	2.0407271
Data/Dataset 4/Cyan C2/Cyan C2-16.tif	1	0	0	0.008554688	0.850139117	1.23216885	0.981787012	0.005649671	0.00486568	6.850751106	1.119008456	0.455508918	-1.720109724	0.048528804	0.059121521	0.001941134	-0.000617293	2.7376506	1.945823
Data/Dataset 4/Cyan C2/Cyan C2-17.tif	1	0	0	0.020378975	0.82786801	0.442829884	0.999751274	0.018675987	0.0059142	4.819146553	1.237266778	0.481845417	-1.371416628	-0.227796097	-0.001684735	0.001811554	-0.000724617	2.8151016	1.869866
Data/Dataset 4/Cyan C2/Cyan C2-18.tif	1	0	0	0.010962856	0.852380071	1.389354568	1.014122069	0.00654057	0.004069353	6.345741559	1.126982504	0.434641618	-0.012252359	-0.111613623	-0.060377339	0.002166671	-0.000876686	0.15416974	1.8858116
Data/Dataset 4/Cyan C2/Cyan C2-19.tif	1	0	0	0.011482319	0.910435855	1.234289201	0.989539967	0.008985746	0.007645285	15.66789191	0.72675841	0.290611008	-3.847720568	0.209745238	0.115161356	0.001866817	0.000397782	2.6632605	1.7454741
Data/Dataset 4/Cyan C2/Cyan C2-2.tif	1	0	0	0.005771656	0.854525082	1.025883176	1.002137632	0.003918586	0.002531524	5.82755838	1.119648519	0.416482194	-0.700074286	-0.072710858	-0.003029022	0.002138816	-0.000744849	2.1161308	1.8790954
Data/Dataset 4/Cyan C2/Cyan C2-20.tif	1	0	0	0.01350466	0.866589227	1.29420765	0.987505764	0.006270559	0.004960252	10.45990067	0.960877227	0.392507694	-4.557765139	-0.002791176	0.033848507	0.002205411	-0.001098648	-1.6822978	1.8074594
Data/Dataset 4/Cyan C2/Cyan C2-21.tif	1	0	0	0.007579496	0.876285636	0.904746835	1.011200853	0.00433114	0.00270011	8.016624069	0.963586767	0.349940286	-1.814308793	-0.193710661	-0.070029239	0.001926008	-0.000501169	-2.0253413	1.9837666
Data/Dataset 4/Cyan C2/Cyan C2-22.tif	1	0	0	0.008599232	0.866848273	0.746725912	1.0213774	0.005860746	0.003840461	7.026262507	1.058031287	0.410489044	-0.188494516	-0.177953586	-0.026093128	0.001899361	-0.001027332	1.658213	1.9697585
Data/Dataset 4/Cyan C2/Cyan C2-23.tif	1	0	0	0.021487802	0.855402275	0.357344433	1.020849629	0.019427083	0.006526864	6.701073499	1.186272515	0.446985763	0.251835292	-0.122144659	-0.06657918	0.002039994	-0.001051119	-1.2311293	1.8777206
Data/Dataset 4/Cyan C2/Cyan C2-24.tif	1	0	0	0.007791255	0.871182155	0.975937904	1.004246563	0.005297423	0.004721765	8.968802006	0.97715409	0.382809143	-2.210599583	-0.142197486	-0.051371298	0.00230769	-0.001421253	-1.0869695	1.8160821
Data/Dataset 4/Cyan C2/Cyan C2-25.tif	1	0	0	0.055396107	0.91292489	0.841118474	1.013195333	0.050879934	0.00611705	788.7347827	1.057438367	0.426556627	0.738585273	-0.214346114	-0.011359107	0.001872212	0.000136885	1.8640041	1.7378349
Data/Dataset 4/Cyan C2/Cyan C2-26.tif	1	0	0	0.06725466	0.908905565	0.848671536	1.01694983	0.064740954	0.004540844	445.3071522	0.75553566	0.377694677	161.5707881	-0.355670829	-0.171894971	0.001291143	-0.000495251	-2.1787326	1.7361571
Data/Dataset 4/Cyan C2/Cyan C2-27.tif	1	0	0	0.012214912	0.862513021	1.149440138	1.028464657	0.006365132	0.005448191	7.362303856	1.005160969	0.415045321	-1.168610938	-0.203768549	-0.085904582	0.00191982	-0.000499721	-1.7657365	1.6805202
Data/Dataset 4/Cyan C2/Cyan C2-28.tif	1	0	0	0.013355263	0.867552769	1.09473061	1.01414598	0.006944901	0.005777138	8.153218991	1.014719501	0.453687627	-1.034501191	-0.176754581	-0.003675494	0.002045116	-0.00090266	-0.5385594	1.8518071
Data/Dataset 4/Cyan C2/Cyan C2-29.tif	1	0	0	0.032104578	0.845148026	2.632768991	0.970839638	0.012305373	0.00904057	7.793266032	1.051016857	0.524315379	-3.664371112	-0.008079148	0.073932787	0.002418998	-0.001113304	-0.85599875	1.7266123
Data/Dataset 4/Cyan C2/Cyan C2-3.tif	1	0	0	0.007059348	0.852385554	0.824481681	0.99761458	0.004825932	0.003999452	6.297582915	1.071942639	0.415044932	-0.520979263	0.02190148	0.029929504	0.002038511	-0.001114778	0.49860558	2.1038263
Data/Dataset 4/Cyan C2/Cyan C2-30.tif	1	0	0	0.050295367	0.845905291	2.33536947	0.945241122	0.023111294	0.006509046	10.51324972	1.126562553	0.548360277	-6.842162096	-0.012569574	0.147358429	0.00261187	-0.000975167	-0.75411254	1.6024475
Data/Dataset 4/Cyan C2/Cyan C2-4.tif	1	0	0	0.008575247	0.84883909	0.959759482	1.013981824	0.005926535	0.004943805	5.674106631	1.132515242	0.464306	0.020738244	-0.179924593	-0.033617072	0.001968756	-0.000492229	0.3567476	2.079627
Data/Dataset 4/Cyan C2/Cyan C2-5.tif	1	0	0	0.012741228	0.821533717	0.388119649	1.026773178	0.012967379	0.007711075	4.469327	1.312779999	0.560112345	1.049573991	-0.250738926	-0.095286479	0.001866193	-0.000397526	2.1466112	1.557166
Data/Dataset 4/Cyan C2/Cyan C2-6.tif	1	0	0	0.019126234	0.873273712	0.497207756	1.020949575	0.021843476	0.007975603	8.812386686	0.939206605	0.379498412	-0.917888275	-0.168199204	-0.098466607	0.001974066	-0.000578632	1.957624	1.4596725
Data/Dataset 4/Cyan C2/Cyan C2-7.tif	1	0	0	0.006355537	0.919638158	1.312299465	1.005804311	0.002563048	0.002319079	15.23154128	0.805052297	0.268135106	-1.047781285	-0.14212637	-0.047375457	0.001860276	-8.21E-05	2.81197	1.6645572
Data/Dataset 4/Cyan C2/Cyan C2-8.tif	1	0	0	0.00720943	0.86104852	1.247933884	1.014593202	0.003151042	0.002872807	6.454293625	1.059508362	0.400850045	-0.155658024	-0.121165188	-0.060694788	0.002087619	-0.000380125	2.190696	1.7333661
Data/Dataset 4/Cyan C2/Cyan C2-9.tif	1	0	0	0.006981223	0.860309759	0.810742407	1.022202974	0.004873904	0.004385965	6.32725485	1.099686331	0.450851288	0.861520118	-0.14259383	-0.128696264	0.00196272	-0.000581281	-0.22711866	2.049858
Data/Dataset 4/Yellow C1/Yellow C1-1.tif	0	0	0.398496241	0.296555843	0.652011376	3.028063362	0.927684437	0.073608827	0.055832942	1.002898483	1.037621084	0.684781981	-1.549149375	-1.13968861	-0.609270558	0.002035927	-0.001481331	1.8440247	1.6687305
Data/Dataset 4/Yellow C1/Yellow C1-10.tif	0	0	0.015037594	0.164216205	0.661213091	1.737532523	1.039344851	0.080900493	0.045162711	2.033876084	1.12969636	0.780764052	0.706047594	-0.919610384	-0.563294157	0.002021549	-0.00089049	2.1934462	1.738436
Data/Dataset 4/Yellow C1/Yellow C1-11.tif	0	0	0.135338346	0.208766545	0.685421562	2.314691906	1.037029087	0.075818452	0.03784657	3.017864559	1.201532675	0.629298773	-2.169713608	-0.896286375	-0.315935329	0.002052807	-0.001412836	0.9588858	1.8664445
Data/Dataset 4/Yellow C1/Yellow C1-12.tif	0	0	0.120300752	0.227453399	0.659496397	1.150746864	1.17066652	0.164574522	0.044650689	2.200586975	1.28034183	0.683308464	-1.140689038	-1.070221968	-0.441028159	0.002161712	-0.001826322	2.502295	1.7919436
Data/Dataset 4/Yellow C1/Yellow C1-13.tif	0	0	0.157894737	0.218501331	0.692291275	2.945535759	0.924891068	0.058958921	0.038007127	2.393058314	1.220837657	0.676085349	-1.65986428	-0.926242642	-0.462252326	0.002136957	-0.002424864	2.274749	1.8256711
Data/Dataset 4/Yellow C1/Yellow C1-14.tif	0	0	0.669172932	0.308657386	0.664985706	2.940980297	0.504434973	0.098929942	0.053716322	1.199743869	1.031085222	0.630117118	-1.360391069	-1.169127714	-0.691684863	0.001954755	-0.002033101	1.1784731	1.7314599
Data/Dataset 4/Yellow C1/Yellow C1-15.tif	0	0	0.195488722	0.238601876	0.661252741	2.570062365	0.965357607	0.079746241	0.042544839	1.337322775	1.213181497	0.735779259	-0.222997494	-0.922442646	-0.454724199	0.002128028	-0.001337801	0.5010597	1.8365157
Data/Dataset 4/Yellow C1/Yellow C1-16.tif	0	0	0.383458647	0.202941925	0.630279801	1.79031705	1.055511802	0.074232456	0.050307409	0.793665874	1.157060799	0.766320152	-0.249760754	-1.12607769	-0.545848871	0.002195448	-0.001088472	1.6129187	1.7170287
Data/Dataset 4/Yellow C1/Yellow C1-17.tif	0	0	0.112781955	0.242507147	0.645217047	1.444828323	1.032831291	0.141967223	0.031949992	1.314230825	1.23242885	0.755230478	-0.950499429	-0.963714024	-0.521501945	0.00204156	-0.001017951	2.0579016	1.7997926
Data/Dataset 4/Yellow C1/Yellow C1-18.tif	0	0	0.285714286	0.184529684	0.668308956	1.667492609	1.368829573	0.104308623	0.054653235	1.913862626	1.271866356	0.674958536	-0.586416427	-0.918849883	-0.473755989	0.001971615	-0.000833522	-0.89752024	1.8863388
Data/Dataset 4/Yellow C1/Yellow C1-19.tif	0	0	0.368421053	0.265747866	0.635157229	4.237779741	0.996297808	0.059844925	0.04145618	1.052821233	1.158008603	0.74823087	-0.631852467	-1.161362799	-0.701245298	0.002131827	-0.001594835	2.1184556	1.8555877
Data/Dataset 4/Yellow C1/Yellow C1-2.tif	0	0	0.270676692	0.300650552	0.672709606	2.907035013	0.835735374	0.090650454	0.056047345	1.249452145	1.113813602	0.647566283	-1.714579458	-1.192466705	-0.545442886	0.00187744	-0.001900682	0.6665194	1.7974353
Data/Dataset 4/Yellow C1/Yellow C1-20.tif	0	0	0.15037594	0.250723488	0.654465265	2.623508974	0.939032009	0.071569549	0.030294486	0.924912254	1.227607338	0.730072015	-0.511273575	-1.160075811	-0.596423308	0.002014902	-0.001511314	1.985933	1.7963872
Data/Dataset 4/Yellow C1/Yellow C1-21.tif	0	0	0.601503759	0.287226856	0.673574072	4.045081904	0.883476474	0.063411458	0.043903705	1.795996011	1.19473828	0.645508765	-2.012103302	-1.224703525	-0.582982244	0.002119731	-0.001467435	0.5560444	1.790508
Data/Dataset 4/Yellow C1/Yellow C1-22.tif	0	0	0.060150376	0.20145334	0.670304178	2.175885356	1.036631959	0.06770148	0.042113095	1.652972763	1.126676699	0.780366302	-0.032071522	-1.045206967	-0.497005474	0.002048088	-0.001121633	-2.025929	1.846088
Data/Dataset 4/Yellow C1/Yellow C1-23.tif	0	0	0.541353383	0.192226171	0.649298539	1.927116383	1.022557384	0.066034226	0.054171562	1.685721879	1.096344071	0.819245902	0.310202129	-0.947975828	-0.713413306	0.00210506	-0.001196103	0.6996887	1.8808603
Data/Dataset 4/Yellow C1/Yellow C1-24.tif	0	0	0	0.190154096	0.67923226	0.651083207	1.043821272	0.070948857	0.04933721	1.909142406	1.242317639	0.726333112	0.207065164	-0.919191808	-0.543765902	0.002179524	-0.001863387	-0.6058903	1.8768759
Data/Dataset 4/Yellow C1/Yellow C1-25.tif	0	0	0.112781955	0.198550576	0.660390233	2.020663163	1.004100522	0.094806352	0.047002271	1.525462762	1.329655445	0.720742736	-0.104293875	-0.916951288	-0.438673235	0.002201464	-0.001400673	2.1344395	1.9054716
Data/Dataset 4/Yellow C1/Yellow C1-26.tif	0	0	0.285714286	0.23761846	0.631495732	2.963189758	1.02715806	0.070506344	0.040781642	0.778646449	1.067558274	0.788293275	-0.05503681	-0.864589026	-0.670467262	0.002082312	-0.001458425	-2.7012393	1.7206719
Data/Dataset 4/Yellow C1/Yellow C1-27.tif	0	0	0.390977444	0.237614544	0.642357848	3.990429296	0.974816546	0.060045622	0.036611059	1.226898382	1.195261714	0.734468513	-0.310552735	-1.116459876	-0.605287594	0.002089544	-0.001406487	-1.951233	1.8452616
Data/Dataset 4/Yellow C1/Yellow C1-28.tif	0	0	0.601503759	0.283174244	0.64497621	3.552793771	0.624055367	0.077198857	0.056613213	1.465114971	1.264654825	0.718421824	-0.795190374	-1.122324972	-0.536534495	0.002235284	-0.00184591	0.9259503	1.805794
Data/Dataset 4/Yellow C1/Yellow C1-29.tif	0	0	0.15037594	0.200590833	0.664334175	1.985113995	1.02956531	0.06977894	0.040262766	2.38145098	1.100958607	0.802654467	0.392793267	-0.828207094	-0.644598948	0.002047778	-0.001123977	-1.9473922	1.6517695
Data/Dataset 4/Yellow C1/Yellow C1-3.tif	0	0	0.345864662	0.226581591	0.664872631	1.739369866	0.963838574	0.105244557	0.037920974	1.864434339	1.122773944	0.61517863	-1.971452596	-1.073869874	-0.500699976	0.001893664	-0.00190974	1.2843835	1.6846161
Data/Dataset 4/Yellow C1/Yellow C1-30.tif	0	0	0.436090226	0.167550223	0.657708725	1.191802211	1.133204268	0.094679081	0.035567434	1.128385682	1.154207118	0.789931585	0.377535591	-0.966703006	-0.614889616	0.002137658	-0.001308461	-1.4571296	1.6629117
Data/Dataset 4/Yellow C1/Yellow C1-31.tif	0	0	0.135338346	0.175278528	0.666132127	1.145375812	1.041701945	0.091789043	0.047543664	1.59991555	1.209946659	0.719611827	-0.103421812	-1.10117759	-0.472024473	0.002028595	-0.001316925	0.018952604	1.8868141
Data/Dataset 4/Yellow C1/Yellow C1-32.tif	0	0	0.097744361	0.172815829	0.690304864	1.700524612	0.95345064	0.070167607	0.036782386	2.622860678	1.237979702	0.704115001	-1.97808168	-0.898804703	-0.356287267	0.002082038	-0.001283715	-1.3222141	1.7935137
Data/Dataset 4/Yellow C1/Yellow C1-33.tif	0	0	0.37593985	0.216818413	0.658103266	2.861128349	1.001826211	0.072570097	0.048208412	1.059566512	1.172530645	0.720183699	-0.804387715	-0.992810517	-0.52073932	0.002127148	-0.001884349	-1.6897126	1.7873049
Data/Dataset 4/Yellow C1/Yellow C1-34.tif	0	0	0.714285714	0.270394247	0.659724017	2.200335179	0.815709787	0.111576794	0.040671013	1.159561371	1.270213547	0.687007833	-1.013180168	-1.191282233	-0.544484253	0.002142133	-0.001196977	-1.5698448	1.8058856
Data/Dataset 4/Yellow C1/Yellow C1-35.tif	0	0	0.518796992	0.286993362	0.683185992	2.684192866	0.871158225	0.096283678	0.044496985	2.016954	1.212672038	0.661398578	-1.635979492	-1.238178115	-0.610298073	0.002277186	-0.001395347	-2.2365234	1.7817055
Data/Dataset 4/Yellow C1/Yellow C1-36.tif	0	0	0.015037594	0.15749628	0.729177436	1.896197094	0.913908342	0.077488643	0.037865171	4.940273093	0.984399831	0.554970026	-4.438892525	-0.767537675	-0.221392283	0.001993228	-0.000748829	-2.320805	1.6043231
Data/Dataset 4/Yellow C1/Yellow C1-37.tif	0	0	0.511278195	0.228274299	0.681235315	2.895724013	0.921885601	0.080225956	0.052163612	1.967578975	1.223211723	0.690353458	-1.718753524	-1.118809484	-0.40132267	0.00234932	-0.000981456	-2.1232817	1.4734967
Data/Dataset 4/Yellow C1/Yellow C1-38.tif	0	0	0.578947368	0.201974663	0.698070861	3.20616991	0.822555307	0.061883224	0.030532386	2.593031481	1.162831878	0.614055192	-2.154321341	-1.01450104	-0.428793893	0.002234831	-0.00154694	-1.0440469	1.8921298
Data/Dataset 4/Yellow C1/Yellow C1-39.tif	0	0	0.233082707	0.19944637	0.715598077	0.889944433	0.940276389	0.113463346	0.035171914	3.70878142	1.147754063	0.58678099	-0.933086027	-1.04530952	-0.413810969	0.002272708	-0.001290399	-2.0278308	1.722552
Data/Dataset 4/Yellow C1/Yellow C1-4.tif	0	0	0.353383459	0.233253055	0.665167802	2.306655019	0.872038366	0.097503524	0.050516917	1.279156828	1.073306591	0.691072006	-1.495576404	-1.055317981	-0.615004419	0.002038835	-0.001353922	0.6339972	1.8224251
Data/Dataset 4/Yellow C1/Yellow C1-40.tif	0	0	0.180451128	0.230187285	0.746411928	3.82268885	0.865424206	0.058372494	0.041125274	5.057566741	1.031191138	0.538886126	-5.336881452	-0.882517129	-0.268249076	0.001805043	-0.000925506	-1.3542597	1.7343667
Data/Dataset 4/Yellow C1/Yellow C1-41.tif	0	0	0.406015038	0.213555862	0.698125685	0.964949473	1.20985916	0.172252898	0.022896107	3.243138917	1.124815308	0.559114962	-3.104741162	-0.992295108	-0.36633743	0.002101541	-0.001675184	-1.3635011	1.6933775
Data/Dataset 4/Yellow C1/Yellow C1-42.tif	0	0	0.609022556	0.284888491	0.717146871	1.705365195	0.940336954	0.168259516	0.017868891	5.325654594	0.964473033	0.399163623	-5.350399891	-0.979959448	-0.343961621	0.002071027	-0.001039239	-1.6855758	1.6787323
Data/Dataset 4/Yellow C1/Yellow C1-5.tif	0	0	0.015037594	0.254946938	0.709235981	1.574370785	0.848070055	0.148357221	0.042855185	3.409026715	1.043741627	0.544933219	-3.976204702	-0.98963306	-0.444483213	0.002041391	-0.000905256	0.24721949	1.7558274
Data/Dataset 4/Yellow C1/Yellow C1-6.tif	0	0	0.293233083	0.297783032	0.710122964	3.626549107	0.742833513	0.075838033	0.05916745	3.142474992	1.011678724	0.556314923	-3.671284486	-1.018079579	-0.407785854	0.001925849	-0.002008844	2.6829405	1.6560497
Data/Dataset 4/Yellow C1/Yellow C1-7.tif	0	0	0.345864662	0.296119204	0.699670074	2.03310285	0.884274565	0.139888784	0.048628407	3.675983635	0.904516498	0.475128345	-3.240595957	-0.850787269	-0.471421955	0.001797702	-0.000856716	0.8304044	1.688519
Data/Dataset 4/Yellow C1/Yellow C1-8.tif	0	0	0.037593985	0.199163925	0.667413651	2.755028025	0.998225327	0.065325423	0.045566064	0.798793838	1.09396863	0.739772954	-0.504253709	-0.970534192	-0.468701717	0.002061239	-0.001632655	-1.1769915	1.7495929
Data/Dataset 4/Yellow C1/Yellow C1-9.tif	0	0	0.112781955	0.270974311	0.627413749	1.84193484	1.040232296	0.088285166	0.058615288	0.577636613	0.983362797	0.762741876	0.144552417	-0.935392158	-0.743715722	0.002181327	-0.001302519	2.6337836	1.5888464
Data/Dataset 4/Yellow C2/Yellow C2-1.tif	1	0	0	0.010433799	0.951729421	0.918427107	1.006034774	0.004680647	0.0041138	4.534610617	0.67787408	0.395718661	-2.109729565	0.020223245	0.111400394	0.002774918	-0.001284937	1.7855767	1.6524776
Data/Dataset 4/Yellow C2/Yellow C2-10.tif	1	0	0	0.003758419	0.92990533	0.92835621	1.004495486	0.002924303	0.002311443	11.70343421	0.705527052	0.301309898	-2.604488805	-0.031828013	-0.017277079	0.002938697	-0.000840091	2.155897	1.815455
Data/Dataset 4/Yellow C2/Yellow C2-11.tif	1	0	0	0.004451069	0.942306939	0.699543379	0.985875873	0.004288064	0.002421092	18.2006796	0.587676665	0.269443147	-2.164930229	0.291525845	0.323558479	0.003040232	-0.001395252	1.1844456	1.7745049
Data/Dataset 4/Yellow C2/Yellow C2-12.tif	1	0	0	0.003794643	0.930851053	0.791651673	0.991301615	0.002720669	0.002429903	12.90829833	0.658085355	0.27572669	-4.60333178	0.048123858	0.039376562	0.003286592	-0.001961992	1.8949248	1.8169918
Data/Dataset 4/Yellow C2/Yellow C2-13.tif	1	0	0	0.005067356	0.936217007	0.825322101	0.989317908	0.003951284	0.002807801	11.93032093	0.546800069	0.250581928	-2.21660767	0.177388599	0.069320984	0.003147865	-0.002094698	1.7157804	1.8547148
Data/Dataset 4/Yellow C2/Yellow C2-14.tif	1	0	0	0.0087127	0.954617011	0.534762894	1.024619475	0.0103638	0.004853932	5.78694232	0.578577891	0.606740941	0.211182056	-0.228715734	-0.508572793	0.002851738	-0.001378249	1.1249454	1.7474962
Data/Dataset 4/Yellow C2/Yellow C2-15.tif	1	0	0	0.005857906	0.924757695	1.145146928	0.966109254	0.003298285	0.002895912	10.49766573	0.771310989	0.3986957	-3.909221544	0.225265309	0.216399456	0.003172208	-0.001314392	0.15929107	1.8686122
Data/Dataset 4/Yellow C2/Yellow C2-16.tif	1	0	0	0.00397576	0.916709743	1.195537525	0.991245068	0.00241326	0.002232143	9.433315315	0.798318206	0.294854782	-2.639643422	0.04272476	0.025280633	0.003409136	-0.001390855	1.6735988	1.7516369
Data/Dataset 4/Yellow C2/Yellow C2-17.tif	1	0	0	0.019272302	0.908419486	1.018810198	0.993661764	0.017279527	0.002696194	9.743516607	0.906621506	0.372042522	-1.036506144	-0.019770082	-0.012577858	0.003084149	-0.00132538	2.294226	1.9080163
Data/Dataset 4/Yellow C2/Yellow C2-18.tif	1	0	0	0.004781974	0.930643503	0.690845824	0.996186023	0.003657581	0.002083333	13.4536599	0.697269627	0.325184386	0.008559253	0.202008512	0.135494759	0.002976757	-0.000961344	-2.706821	1.8664892
Data/Dataset 4/Yellow C2/Yellow C2-19.tif	1	0	0	0.005942591	0.926588444	1.267738142	1.001486032	0.002497455	0.00220571	9.935262575	0.727689942	0.319266368	-2.338227794	-0.068984796	-0.060719457	0.003280137	-0.001666385	2.6578083	1.9461948
Data/Dataset 4/Yellow C2/Yellow C2-2.tif	1	0	0	0.025021049	0.952421092	0.395189143	1.029267296	0.024094416	0.006414474	1.950211777	0.766735719	0.48761139	0.465365594	-0.374679307	-0.203025819	0.002470523	-0.001302655	0.996184	1.862457
Data/Dataset 4/Yellow C2/Yellow C2-20.tif	1	0	0	0.00594308	0.919336427	1.079178886	0.987669824	0.003004582	0.002608083	10.29023746	0.729404739	0.288161785	-2.854069928	0.058650068	0.085968414	0.003058994	-0.001706667	1.3374777	1.8368113
Data/Dataset 4/Yellow C2/Yellow C2-21.tif	1	0	0	0.006699855	0.950856634	1.444151043	1.008496322	0.003707511	0.002736333	11.85529728	0.645613621	0.270690622	1.742869741	0.022274491	0.142668417	0.003112931	-0.001598394	0.41031545	1.8350973
Data/Dataset 4/Yellow C2/Yellow C2-22.tif	1	0	0	0.004188694	0.935934563	0.734725445	1.020752173	0.00379758	0.002143053	10.17855909	0.76212807	0.293647896	-0.53899562	-0.16451928	-0.026760691	0.003081708	-0.001522319	-1.4240228	1.9541904
Data/Dataset 4/Yellow C2/Yellow C2-23.tif	1	0	0	0.004641487	0.921941083	0.971512053	1.011312383	0.002680529	0.002308506	9.088954895	0.853223588	0.347039268	-0.631958605	-0.072151156	-0.029869882	0.003187511	-0.001570459	0.7779136	1.9659882
Data/Dataset 4/Yellow C2/Yellow C2-24.tif	1	0	0	0.053474507	0.894889078	0.52912487	1.026489747	0.05660636	0.003954221	7.49572176	1.006857892	0.507138703	-1.820136031	-0.133535684	0.01369767	0.003260771	-0.002249925	-0.33159488	1.9062613
Data/Dataset 4/Yellow C2/Yellow C2-25.tif	1	0	0	0.004022263	0.918587974	0.902492212	0.98908125	0.003142622	0.002544447	11.71480054	0.779576799	0.320455503	-1.222631547	0.10088127	0.010213779	0.003276022	-0.001725502	1.6027026	1.9539055
Data/Dataset 4/Yellow C2/Yellow C2-26.tif	1	0	0	0.005680216	0.924835526	1.01146789	1.013921141	0.003841635	0.002487664	8.968639462	0.798043411	0.317291586	-0.48241713	-0.143868635	-0.006035607	0.003174884	-0.001643883	-2.7909186	1.7871655
Data/Dataset 4/Yellow C2/Yellow C2-27.tif	1	0	0	0.006807546	0.929229323	1.101739589	1.012074511	0.003714364	0.003201363	9.671154604	0.797004002	0.294488496	0.714893061	-0.004663742	0.02559888	0.003169552	-0.001748284	-1.8386592	1.8935243
Data/Dataset 4/Yellow C2/Yellow C2-28.tif	1	0	0	0.004750646	0.926961936	1.171302149	0.997770438	0.003097588	0.002576754	11.22411714	0.757090481	0.312982903	-2.660745344	-0.040381545	0.03137678	0.003306328	-0.002018611	0.13520011	1.8281733
Data/Dataset 4/Yellow C2/Yellow C2-29.tif	1	0	0	0.004165198	0.937155878	0.791571382	1.015945219	0.00299675	0.002595356	10.11055666	0.682053144	0.265768294	-0.045460816	-0.035005585	0.004593728	0.002955334	-0.001234484	-1.973243	1.6408176
Data/Dataset 4/Yellow C2/Yellow C2-3.tif	1	0	0	0.021639548	0.943272733	1.516098276	1.001006252	0.013348802	0.003124021	4.040519625	0.50197672	0.373238456	1.384092351	0.379705296	0.448741696	0.002526423	-0.001748935	1.2690315	1.6708962
Data/Dataset 4/Yellow C2/Yellow C2-30.tif	1	0	0	0.004375685	0.924726856	0.931937173	1.000953792	0.002991855	0.002416197	9.130133014	0.773188418	0.324229541	-1.336650133	-0.039555729	0.014167861	0.003162547	-0.00119806	-1.4759932	1.7242991
Data/Dataset 4/Yellow C2/Yellow C2-31.tif	1	0	0	0.019059857	0.920107397	1.052462588	1.012193061	0.017074914	0.009402412	10.22745671	0.821163455	0.348910904	-0.409986077	0.001813554	0.024968232	0.002947958	-0.001570166	-0.39499992	1.8394637
Data/Dataset 4/Yellow C2/Yellow C2-32.tif	1	0	0	0.00802984	0.938547051	2.589717046	0.98464524	0.002837171	0.002075501	19.7773175	0.697086593	0.304199201	-8.205471815	0.299102158	0.207506991	0.0030611	-0.00172276	-1.445714	1.7748258
Data/Dataset 4/Yellow C2/Yellow C2-33.tif	1	0	0	0.004020305	0.938680686	0.692496494	1.005895132	0.002792137	0.002156759	10.85017319	0.686575543	0.290187332	-1.413537666	0.065557396	0.082544476	0.003329909	-0.002067585	-1.7610888	1.7580229
Data/Dataset 4/Yellow C2/Yellow C2-34.tif	1	0	0	0.005186306	0.9295196	1.010585745	0.987908596	0.002774514	0.002309485	13.07503341	0.686745421	0.291434237	-2.881739578	0.160522562	0.068394233	0.003236993	-0.001046003	-1.6104987	1.8773766
Data/Dataset 4/Yellow C2/Yellow C2-35.tif	1	0	0	0.004809876	0.943230146	0.642991092	1.000888322	0.004176457	0.002290883	16.51897203	0.621415711	0.263569053	-4.52789907	-0.078338198	-0.065048367	0.003431613	-0.00124532	-2.2069573	1.7524017
Data/Dataset 4/Yellow C2/Yellow C2-36.tif	1	0	0	0.006567689	0.960934073	0.285146942	0.985123096	0.007395442	0.002376057	17.50289517	0.431995217	0.190339913	-2.897113882	0.109609115	0.115992331	0.002891589	-0.000687285	-2.3821545	1.5821824
Data/Dataset 4/Yellow C2/Yellow C2-37.tif	1	0	0	0.004732045	0.942135612	1.654717976	0.987938655	0.001857182	0.001709352	15.83396918	0.636108566	0.236187561	-5.909348224	0.044857354	0.047641206	0.003529101	-0.001222648	-1.9903586	1.4420929
Data/Dataset 4/Yellow C2/Yellow C2-38.tif	1	0	0	0.003700168	0.955862802	1.509043928	0.995121966	0.001894384	0.001762218	22.78003755	0.563923885	0.271613516	-13.07109066	-0.046358928	0.030771133	0.003424699	-0.001520457	-1.0192472	1.8401681
Data/Dataset 4/Yellow C2/Yellow C2-39.tif	1	0	0	0.003770168	0.957253975	0.685641999	0.980301968	0.00309563	0.002508224	33.81963586	0.534535186	0.228796708	-24.95129844	0.260146326	0.121339856	0.003364936	-0.001056312	-2.0590665	1.7397643
Data/Dataset 4/Yellow C2/Yellow C2-4.tif	1	0	0	0.00523134	0.953633106	0.573333333	1.017264434	0.004332119	0.003136748	6.274693352	0.431828803	0.280623363	-0.25413436	0.195374042	0.167265775	0.002957044	-0.001163237	0.7002889	1.8236352
Data/Dataset 4/Yellow C2/Yellow C2-40.tif	1	0	0	0.005871123	0.957497259	0.503157504	0.980805872	0.00527099	0.003009477	22.23741639	0.516903086	0.190057027	-0.18006028	0.218405803	0.145051814	0.002771305	-0.000693162	-1.5369688	1.7403303
Data/Dataset 4/Yellow C2/Yellow C2-41.tif	1	0	0	0.011447564	0.942342673	0.876515843	0.980519521	0.007508028	0.003994361	17.84303529	0.634302373	0.304421946	-3.374732149	0.176373969	0.03198142	0.003186631	-0.001529542	-1.5124146	1.6138237
Data/Dataset 4/Yellow C2/Yellow C2-42.tif	1	0	0	0.008082707	0.96104666	1.59547951	0.98586376	0.004634633	0.002204731	26.45713867	0.53848736	0.224325697	1.644623424	0.236586533	0.068967368	0.003058616	-0.000624302	-1.5451951	1.5739492
Data/Dataset 4/Yellow C2/Yellow C2-5.tif	1	0	0	0.006442375	0.962313009	1.108863198	1.000381403	0.00406485	0.00295661	6.272190569	0.297962953	0.243818336	0.053144925	0.146290944	-0.007693205	0.002854544	-0.000139776	0.18145983	1.7442558
Data/Dataset 4/Yellow C2/Yellow C2-6.tif	1	0	0	0.033385221	0.940896186	0.25902085	1.039610285	0.038174538	0.013796209	3.213201124	0.669455852	0.371131094	-0.302888603	-0.291856597	-0.141607563	0.002588028	-0.001559262	2.8634353	1.6714344
Data/Dataset 4/Yellow C2/Yellow C2-7.tif	1	0	0	0.07122249	0.906997474	0.572630343	1.01299389	0.070058936	0.006659226	6.959318747	0.815184785	0.395856559	-2.424327579	-0.143178747	0.01160967	0.002089077	-0.000443252	0.49224767	1.6197475
Data/Dataset 4/Yellow C2/Yellow C2-8.tif	1	0	0	0.005502526	0.929221981	1.014974675	0.984715713	0.004445685	0.003850446	7.428870824	0.718915199	0.383789035	-1.983016372	0.052779401	-0.001015721	0.002969167	-0.001137493	-0.9548749	1.8795843
Data/Dataset 4/Yellow C2/Yellow C2-9.tif	1	0	0	0.004813792	0.928547443	0.999376753	1.003595864	0.003141643	0.002662907	8.413858003	0.668788248	0.276019447	-1.400749323	-0.031759234	-0.009805782	0.003199875	-0.001137135	2.6232932	1.5597283
