# Supplementary material for: BARCODE: high throughput screening and analysis of soft active materials
Source: Nat Commun. 2025 Dec 31;17:1192. doi: 10.1038/s41467-025-67963-3 (PMC12858825; doi:10.1038/s41467-025-67963-3)
Supplement: Supplementary file 4 — Source Data [file 41467_2025_67963_MOESM4_ESM.zip › Figure5C.csv]

speed-high-nuclei	speed-change-high-nuclei	speed-low-nuclei	speed-change-low-nuclei	speed-high-cytoplasm	speed-change-high-cytoplasm	speed-low-cytoplasm	speed-change-low-cytoplasm
8.3057184	0.22303238	9.98970552	-4.6257732	6.4404792	0.97366536	7.3293372	-5.3327927
6.9317784	-0.5151777	10.5793088	-3.0243272	5.03445816	-3.1634074	7.27757748	-3.205764
6.00763716	-2.0585066	10.9448334	-5.0229072	5.24961	-1.1912805	7.39010376	-5.0862092
7.0642782	-2.480747	11.8317294	-7.0631712	5.03892576	-2.3799053	7.78216464	-6.5747578
6.38945244	-0.3587584	11.332314	-7.5409132	5.96553624	-2.260883	7.6930452	-8.729509
7.66045512	-0.7956166	10.2662582	-4.961695	5.47090164	-1.319918	7.03711656	-7.3191618
7.6737384	-2.7122159	11.4199499	-4.7318105	5.2050816	-3.6593089	7.66090008	-4.8160832
6.98808276	-2.2222555	12.2728892	-5.0070762	4.95852516	-2.4871517	7.9036128	-3.9184978
6.52159584	-2.6086223	11.1029346	-4.7713666	4.26657996	-2.0895917	7.349616	-3.6646236
7.8000138	-3.156071	10.7163245	-3.4608401	4.38225372	-2.6507678	7.097814	-3.000679
6.72054156	1.43201628	11.8084921	-5.9989849	5.51559276	-0.1560329	7.6745754	-5.7414067
7.69973868	-2.6814555	8.89388424	-4.6895562	5.02420284	-1.5562571	6.75878436	-6.8424545
7.93948032	-3.9551335	11.0123784	-6.1440026	4.93706916	-1.8863398	7.2536454	-5.4407286
6.9336288	-1.804208	11.2065516	-5.7542198	5.26303512	-2.7382001	7.6310316	-5.2827649
6.83769888	-3.6983938	11.0941488	-5.480348	4.96404252	-1.495614	7.3731168	-4.0378788
7.34397804	-3.7840273	11.4750407	-5.6536531	4.463226	-2.0369999	7.578216	-4.3059694
8.30768472	-5.116509	11.7387742	-8.0997282	4.53897756	-3.1724201	7.84628532	-6.7081925
6.73996212	0.49278506	11.7936781	-6.2118086	5.13427284	0.97919489	7.92526896	-5.042421
4.64811444	-1.7829029	11.4295831	-5.917977	5.0538798	-2.4967992	7.49632248	-5.2503304
6.91135164	-1.798997	11.4103886	-6.2938228	5.41690164	-3.2020027	7.52235912	-5.0633536
7.36241904	-3.2495767	11.9027804	-7.2669996	4.84221456	-3.382947	8.04702168	-6.6452771
8.708391	-4.0078937	10.6392017	-4.4441428	4.36685832	-3.7460614	7.37200044	-4.0463179
7.3386378	-4.0132019	9.095121	-6.2961642	4.55544252	-2.2082313	6.8171904	-6.8750636
9.402732	-3.5106005	11.3851692	-4.3130167	4.98884508	-3.9418326	7.69556952	-4.7104589
7.08752016	-1.7720227	10.6126495	-5.652599	5.8945896	-2.2487702	7.302942	-4.7409314
6.71829516	-1.4310951	11.0199589	-6.2019349	5.2603002	-0.1059343	7.49533752	-4.6213747
7.10663688	-2.0830752	11.9876724	-7.4433042	3.27141216	-1.0982418	7.65773424	-6.783655
6.69699504	-0.2956612	11.6531741	-3.7656119	6.5112768	-0.5927674	7.71168024	-4.3091168
7.51542732	-1.3684505	12.3538064	-4.4831534	5.42727252	-2.2451782	8.19786996	-5.0232492
7.0657902	-2.0926121	10.4097186	-2.4742264	4.95905148	-3.7479326	7.17562008	-2.6957831
		12.7047625	-4.4015335			8.457552	-3.5332427
		12.3289171	-5.4736456			8.04539232	-5.5689822
		12.1137703	-3.8027228			8.1817488	-4.6454364
		10.6453591	-4.1876525			7.339806	-4.8741206
		9.9766962	-2.4953839			6.49815624	-3.331822
		11.4718716	-5.5063498			7.5655476	-6.0306617
		11.0110176	-2.2474854			7.45569612	-3.741259
		10.2763566	-0.5031925			7.34900616	-3.2589209
		9.31690044	-5.6133414			6.93305604	-7.2318384
		7.5206772	-1.5957086			6.47172576	-3.0841762
		10.6890001	-4.0949748			7.42046184	-5.8775566
		11.5195489	-4.0936867			7.85277864	-4.6890677
