# Supplementary material for: BARCODE: high throughput screening and analysis of soft active materials
Source: Nat Commun. 2025 Dec 31;17:1192. doi: 10.1038/s41467-025-67963-3 (PMC12858825; doi:10.1038/s41467-025-67963-3)
Supplement: Supplementary file 4 — Source Data [file 41467_2025_67963_MOESM4_ESM.zip › Figure5E.csv]

max-void-change-high-nuclei	mode-skewness-change-high-nuclei	max-void-change-low-nuclei	mode-skewness-change-low-nuclei	max-void-change-high-cytoplasm	mode-skewness-change-high-cytoplasm	max-void-change-low-cytoplasm	mode-skewness-change-low-cytoplasm
0.9976806	-0.0318004	1.00603477	0.11140039	0.8898426	0.07976103	0.92768444	-0.6092706
1.0053811	-0.0496702	1.00449549	-0.0172771	1.19616145	-0.686953	1.03934485	-0.5632942
1.01356773	-0.0760213	0.98587587	0.32355848	1.36246583	-1.052924	1.03702909	-0.3159353
1.05123799	-0.1146744	0.99130161	0.03937656	1.01989847	-0.264253	1.17066652	-0.4410282
1.00561465	-0.0752993	0.98931791	0.06932098	1.10518787	-0.264454	0.92489107	-0.4622523
1.01387549	-0.0741132	1.02461947	-0.5085728	1.21517603	-0.7134122	0.50443497	-0.6916849
1.00126453	-0.0202586	0.96610925	0.21639946	1.2259557	-0.8079499	0.96535761	-0.4547242
0.98178701	0.05912152	0.99124507	0.02528063	1.22942593	-0.759207	1.0555118	-0.5458489
0.99975127	-0.0016847	0.99366176	-0.0125779	1.200229	-0.5761752	1.03283129	-0.5215019
1.01412207	-0.0603773	0.99618602	0.13549476	1.31724103	-0.6044233	1.36882957	-0.473756
0.98953997	0.11516136	1.00148603	-0.0607195	1.11010278	-0.2838284	0.99629781	-0.7012453
1.00213763	-0.003029	1.0292673	-0.2030258	1.2138863	-0.6051801	0.83573537	-0.5454429
0.98750576	0.03384851	0.98766982	0.08596841	1.17951827	-0.6226873	0.93903201	-0.5964233
1.01120085	-0.0700292	1.00849632	0.14266842	1.25783562	-0.8421821	0.88347647	-0.5829822
1.0213774	-0.0260931	1.02075217	-0.0267607	1.18462259	-0.644435	1.03663196	-0.4970055
1.02084963	-0.0665792	1.01131238	-0.0298699	1.30193353	-0.8120073	1.02255738	-0.7134133
1.00424656	-0.0513713	1.02648975	0.01369767	1.23750671	-0.7623678	1.04382127	-0.5437659
1.01319533	-0.0113591	0.98908125	0.01021378	1.00574365	-0.2133495	1.00410052	-0.4386732
1.01694983	-0.171895	1.01392114	-0.0060356	1.14134612	-0.5679513	1.02715806	-0.6704673
1.02846466	-0.0859046	1.01207451	0.02559888	1.20104331	-0.6566764	0.97481655	-0.6052876
1.01414598	-0.0036755	0.99777044	0.03137678	1.13587015	-0.6314606	0.62405537	-0.5365345
0.97083964	0.07393279	1.01594522	0.00459373	1.11257576	-0.7002266	1.02956531	-0.6445989
0.99761458	0.0299295	1.00100625	0.4487417	1.26796953	-0.6736355	0.96383857	-0.5007
0.94524112	0.14735843	1.00095379	0.01416786	1.21369232	-0.729663	1.13320427	-0.6148896
1.01398182	-0.0336171	1.01219306	0.02496823	1.3210764	-0.6935546	1.04170194	-0.4720245
1.02677318	-0.0952865	0.98464524	0.20750699	0.93488695	-0.2263809	0.95345064	-0.3562873
1.02094958	-0.0984666	1.00589513	0.08254448	1.07614265	-0.1306892	1.00182621	-0.5207393
1.00580431	-0.0473755	0.9879086	0.06839423	1.02020417	-0.1619587	0.81570979	-0.5444843
1.0145932	-0.0606948	1.00088832	-0.0650484	1.2115114	-0.5389113	0.87115822	-0.6102981
1.02220297	-0.1286963	0.9851231	0.11599233	1.17731042	-0.7335223	0.91390834	-0.2213923
		0.98793866	0.04764121			0.9218856	-0.4013227
		0.99512197	0.03077113			0.82255531	-0.4287939
		0.98030197	0.12133986			0.94027639	-0.413811
		1.01726443	0.16726578			0.87203837	-0.6150044
		0.98080587	0.14505181			0.86542421	-0.2682491
		0.98051952	0.03198142			1.20985916	-0.3663374
		0.98586376	0.06896737			0.94033695	-0.3439616
		1.0003814	-0.0076932			0.84807005	-0.4444832
		1.03961029	-0.1416076			0.74283351	-0.4077859
		1.01299389	0.01160967			0.88427456	-0.471422
		0.98471571	-0.0010157			0.99822533	-0.4687017
		1.00359586	-0.0098058			1.0402323	-0.7437157
