# Supplementary material for: BARCODE: high throughput screening and analysis of soft active materials
Source: Nat Commun. 2025 Dec 31;17:1192. doi: 10.1038/s41467-025-67963-3 (PMC12858825; doi:10.1038/s41467-025-67963-3)
Supplement: Supplementary file 4 — Source Data [file 41467_2025_67963_MOESM4_ESM.zip › Figure5F.csv]

connectivity-high-nuclei	max-median-skewness-high-nuclei	connectivity-low-nuclei	max-median-skewness-low-nuclei	connectivity-high-cytoplasm	max-median-skewness-high-cytoplasm	connectivity-low-cytoplasm	max-median-skewness-low-cytoplasm
0	0.805369	0	0.677874	0.46875	0.871456	0.398496	1.037621
0	1.068505	0	0.705527	0	0.59959	0.015038	1.129696
0	1.300278	0	0.587677	0	0.392336	0.135338	1.201533
0	1.181093	0	0.658085	0	0.808622	0.120301	1.280342
0	0.846832	0	0.5468	0	1.253945	0.157895	1.220838
0	0.92624	0	0.578578	0	0.733361	0.669173	1.031085
0	1.063271	0	0.771311	0	0.690533	0.195489	1.213181
0	1.119008	0	0.798318	0	0.738971	0.383459	1.157061
0	1.237267	0	0.906622	0.0625	0.397765	0.112782	1.232429
0	1.126983	0	0.69727	0	0.401982	0.285714	1.271866
0	0.726758	0	0.72769	0.041667	1.262945	0.368421	1.158009
0	1.119649	0	0.766736	0	0.904855	0.270677	1.113814
0	0.960877	0	0.729405	0	0.929816	0.150376	1.227607
0	0.963587	0	0.645614	0	0.651531	0.601504	1.194738
0	1.058031	0	0.762128	0	0.78137	0.06015	1.126677
0	1.186273	0	0.853224	0.03125	0.492817	0.541353	1.096344
0	0.977154	0	1.006858	0	0.489359	0	1.242318
0	1.057438	0	0.779577	0.03125	1.113433	0.112782	1.329655
0	0.755536	0	0.798043	0	1.140229	0.285714	1.067558
0	1.005161	0	0.797004	0	0.863962	0.390977	1.195262
0	1.01472	0	0.75709	0	0.849656	0.601504	1.264655
0	1.051017	0	0.682053	0	0.718683	0.150376	1.100959
0	1.071943	0	0.501977	0	0.514497	0.345865	1.122774
0	1.126563	0	0.773188	0	0.759115	0.43609	1.154207
0	1.132515	0	0.821163	0.114583	0.847129	0.135338	1.209947
0	1.31278	0	0.697087	0	0.659762	0.097744	1.23798
0	0.939207	0	0.686576	0	0.044775	0.37594	1.172531
0	0.805052	0	0.686745	0.104167	1.16368	0.714286	1.270214
0	1.059508	0	0.621416	0	0.776199	0.518797	1.212672
0	1.099686	0	0.431995	0	0.720611	0.015038	0.9844
		0	0.636109			0.511278	1.223212
		0	0.563924			0.578947	1.162832
		0	0.534535			0.233083	1.147754
		0	0.431829			0.353383	1.073307
		0	0.516903			0.180451	1.031191
		0	0.634302			0.406015	1.124815
		0	0.538487			0.609023	0.964473
		0	0.297963			0.015038	1.043742
		0	0.669456			0.293233	1.011679
		0	0.815185			0.345865	0.904516
		0	0.718915			0.037594	1.093969
		0	0.668788			0.112782	0.983363
