# Supplementary material for: BARCODE: high throughput screening and analysis of soft active materials
Source: Nat Commun. 2025 Dec 31;17:1192. doi: 10.1038/s41467-025-67963-3 (PMC12858825; doi:10.1038/s41467-025-67963-3)
Supplement: Supplementary file 4 — Source Data [file 41467_2025_67963_MOESM4_ESM.zip › Figure5D.csv]

initial-max-island1-high-nuclei	initial-max-island2-high-nuclei	initial-max-island1-low-nuclei	initial-max-island2-low-nuclei	initial-max-island1-high-cytoplasm	initial-max-island2-high-cytoplasm	initial-max-island1-low-cytoplasm	initial-max-island2-low-cytoplasm
0.002369792	0.002072368	0.004680647	0.0041138	0.030230263	0.025752467	0.073608827	0.055832942
0.005577029	0.003659539	0.002924303	0.002311443	0.031332237	0.022324561	0.080900493	0.045162711
0.010875822	0.007275219	0.004288064	0.002421092	0.124302357	0.082250548	0.075818452	0.03784657
0.006710526	0.005409814	0.002720669	0.002429903	0.124982182	0.036180099	0.164574522	0.044650689
0.004967105	0.003991228	0.003951284	0.002807801	0.039273575	0.034499726	0.058958921	0.038007127
0.004065241	0.003611568	0.0103638	0.004853932	0.018630757	0.015866228	0.098929942	0.053716322
0.00368284	0.003533443	0.003298285	0.002895912	0.039476425	0.019483279	0.079746241	0.042544839
0.005649671	0.00486568	0.00241326	0.002232143	0.040738761	0.023977522	0.074232456	0.050307409
0.018675987	0.0059142	0.017279527	0.002696194	0.036768092	0.020866228	0.141967223	0.031949992
0.00654057	0.004069353	0.003657581	0.002083333	0.14058114	0.030810033	0.104308623	0.054653235
0.008985746	0.007645285	0.002497455	0.00220571	0.039812226	0.033320998	0.059844925	0.04145618
0.003918586	0.002531524	0.024094416	0.006414474	0.055779879	0.03138432	0.090650454	0.056047345
0.006270559	0.004960252	0.003004582	0.002608083	0.041646107	0.026141721	0.071569549	0.030294486
0.00433114	0.00270011	0.003707511	0.002736333	0.039675164	0.031922971	0.063411458	0.043903705
0.005860746	0.003840461	0.00379758	0.002143053	0.028066064	0.017578125	0.06770148	0.042113095
0.019427083	0.006526864	0.002680529	0.002308506	0.072379386	0.026506305	0.066034226	0.054171562
0.005297423	0.004721765	0.05660636	0.003954221	0.028525219	0.021600877	0.070948857	0.04933721
0.050879934	0.00611705	0.003142622	0.002544447	0.080519463	0.041928454	0.094806352	0.047002271
0.064740954	0.004540844	0.003841635	0.002487664	0.040345395	0.029054276	0.070506344	0.040781642
0.006365132	0.005448191	0.003714364	0.003201363	0.071222588	0.033691064	0.060045622	0.036611059
0.006944901	0.005777138	0.003097588	0.002576754	0.026487116	0.01551261	0.077198857	0.056613213
0.012305373	0.00904057	0.00299675	0.002595356	0.038574561	0.026973684	0.06977894	0.040262766
0.004825932	0.003999452	0.013348802	0.003124021	0.054517544	0.045519463	0.105244557	0.037920974
0.023111294	0.006509046	0.002991855	0.002416197	0.028042763	0.025682566	0.094679081	0.035567434
0.005926535	0.004943805	0.017074914	0.009402412	0.296027961	0.017149123	0.091789043	0.047543664
0.012967379	0.007711075	0.002837171	0.002075501	0.057203947	0.044765625	0.070167607	0.036782386
0.021843476	0.007975603	0.002792137	0.002156759	0.095075384	0.006504934	0.072570097	0.048208412
0.002563048	0.002319079	0.002774514	0.002309485	0.043856908	0.033787007	0.111576794	0.040671013
0.003151042	0.002872807	0.004176457	0.002290883	0.029647752	0.019244792	0.096283678	0.044496985
0.004873904	0.004385965	0.007395442	0.002376057	0.035927906	0.022639803	0.077488643	0.037865171
		0.001857182	0.001709352			0.080225956	0.052163612
		0.001894384	0.001762218			0.061883224	0.030532386
		0.00309563	0.002508224			0.113463346	0.035171914
		0.004332119	0.003136748			0.097503524	0.050516917
		0.00527099	0.003009477			0.058372494	0.041125274
		0.007508028	0.003994361			0.172252898	0.022896107
		0.004634633	0.002204731			0.168259516	0.017868891
		0.00406485	0.00295661			0.148357221	0.042855185
		0.038174538	0.013796209			0.075838033	0.05916745
		0.070058936	0.006659226			0.139888784	0.048628407
		0.004445685	0.003850446			0.065325423	0.045566064
		0.003141643	0.002662907			0.088285166	0.058615288
