# Supplementary material for: BARCODE: high throughput screening and analysis of soft active materials
Source: Nat Commun. 2025 Dec 31;17:1192. doi: 10.1038/s41467-025-67963-3 (PMC12858825; doi:10.1038/s41467-025-67963-3)
Supplement: Supplementary file 4 — Source Data [file 41467_2025_67963_MOESM4_ESM.zip › Figure5K.csv]

max-void-change-nuclei	mode-skewness-change-nuclei	max-void-change-phase	mode-skewness-change-phase
0.941153	0.069345	0.810273	0.358359
0.961641	0.10354	0.804906	0.475697
0.935672	0.048186	0.798604	0.480243
0.926648	0.119502	0.777919	0.432588
0.961828	0.056888	0.764798	0.162658
0.934357	0.088222	0.783092	0.287463
0.956925	0.097068	0.779532	0.207128
0.935062	0.119133	0.79385	0.298305
0.948687	0.119479	0.789513	0.461745
0.939745	0.06684	0.748856	0.398488
0.946303	0.064037	0.718454	0.377153
0.951129	0.083495	0.656986	0.454811
0.925843	0.102051	0.732163	0.331851
0.946815	0.08084	0.803583	0.340337
0.940738	0.091316	0.812092	0.430463
0.931049	0.057901	0.738949	0.401329
0.953371	0.075288	0.769982	0.431787
0.938716	0.053473	0.726737	0.410024
0.940597	0.061999	0.75814	0.410206
0.95003	0.066794	0.880805	0.399347
