# Supplementary material for: BARCODE: high throughput screening and analysis of soft active materials
Source: Nat Commun. 2025 Dec 31;17:1192. doi: 10.1038/s41467-025-67963-3 (PMC12858825; doi:10.1038/s41467-025-67963-3)
Supplement: Supplementary file 4 — Source Data [file 41467_2025_67963_MOESM4_ESM.zip › Figure5H.csv]

Filepath	Channel	Flags	Connectivity	Maximum Island Area	Maximum Void Area	Island Area Change	Void Area Change	Initial Maximum Island Area	Initial 2nd Maximum Island Area	Maximum Kurtosis	Maximum Median Skewness	Maximum Mode Skewness	Kurtosis Change	Median Skewness Change	Mode Skewness Change	Speed	Speed Change	Mean Flow Direction	Flow Directional Spread
Data/Dataset 3/GFP_A1-P1/GFP_A1-P1_Tile 1.tif	1	0	0	0.008926392	0.721826727	1.446784922	0.941152526	0.004587809	0.003952026	3.961562992	1.452891892	0.654646115	-0.308353255	0.035967119	0.069344513	0.000723962	-0.001262978	2.422231	0.87460417
Data/Dataset 3/GFP_A1-P1/GFP_A1-P1_Tile 2.tif	1	0	0	0.017134233	0.709881869	1.555490994	0.961640762	0.004376729	0.003356934	8.773572699	1.43480089	0.703851461	4.841543993	-0.019046125	0.103540329	0.000744466	-0.001589819	-1.6936145	0.89274764
Data/Dataset 3/GFP_A1-P1/GFP_A1-P1_Tile 3.tif	1	0	0	0.015138106	0.712552157	2.44622871	0.935672203	0.005226135	0.00432841	3.766419131	1.455496386	0.726370856	-0.125769056	-0.102795739	0.048186103	0.000696601	-0.001271999	-2.3756783	0.86906904
Data/Dataset 3/GFP_A1-P1/GFP_A1-P1_Tile 4.tif	1	0	0	0.009997281	0.730472911	1.89234104	0.926648356	0.003519694	0.002978007	12.81994941	1.356325524	0.672755705	7.178199958	0.037130886	0.119501603	0.000714944	-0.001426405	2.6239629	0.87757313
Data/Dataset 3/GFP_A1-P2/GFP_A1-P2_Tile 1.tif	1	0	0	0.010066639	0.715641369	1.469565217	0.961828496	0.004094442	0.003501892	3.764350252	1.444405558	0.672275282	0.074246159	0.086591913	0.056888238	0.000719528	-0.001606694	-0.49412456	0.90466285
Data/Dataset 3/GFP_A1-P2/GFP_A1-P2_Tile 2.tif	1	0	0	0.011331732	0.723451094	2.136261261	0.934356882	0.004516602	0.003560384	11.00961891	1.473012005	0.675687222	7.522756902	-0.001628832	0.088221573	0.000687951	-0.001336872	-0.9675508	0.940899
Data/Dataset 3/GFP_A1-P2/GFP_A1-P2_Tile 3.tif	1	0	0	0.014092185	0.717418324	1.681312864	0.956925224	0.004803975	0.003529867	10.47670128	1.439348288	0.717076659	4.217146316	-0.022643333	0.097068112	0.000678336	-0.001277053	-0.9172333	0.9381672
Data/Dataset 3/GFP_A1-P2/GFP_A1-P2_Tile 4.tif	1	0	0	0.013273759	0.711717085	1.567984571	0.935062117	0.005274455	0.004435221	10.69169057	1.406735791	0.730921254	6.590167513	0.03867058	0.11913303	0.000695931	-0.001340273	-0.11028948	0.9425653
Data/Dataset 3/GFP_A1-P3/GFP_A1-P3_Tile 1.tif	1	0	0	0.007536455	0.710755782	1.109318064	0.948686755	0.004885356	0.003835042	4.088139632	1.421210563	0.698060535	0.013243754	0.009824503	0.119479082	0.000622315	-0.001238897	3.1147845	0.99630725
Data/Dataset 3/GFP_A1-P3/GFP_A1-P3_Tile 2.tif	1	0	0	0.010893388	0.722455111	1.580555556	0.939745214	0.003662109	0.00302124	4.096337949	1.459724713	0.697250334	-0.677975359	0.143691869	0.066839785	0.000646281	-0.001366799	1.7168926	1.0549359
Data/Dataset 3/GFP_A1-P3/GFP_A1-P3_Tile 3.tif	1	0	0	0.010428689	0.717296254	1.131894484	0.946303129	0.006362915	0.004788717	4.251040771	1.425193261	0.724602882	-0.441782586	-0.005812464	0.064036512	0.000654422	-0.00136427	-1.8907155	1.0449998
Data/Dataset 3/GFP_A1-P3/GFP_A1-P3_Tile 4.tif	1	0	0	0.009841919	0.725075462	1.481373972	0.951128691	0.005256653	0.004514058	4.532845423	1.355718257	0.7009341	-0.700929003	0.036109121	0.083495031	0.000623233	-0.001292369	-1.4471828	1.0573304
Data/Dataset 3/GFP_A1-P4/GFP_A1-P4_Tile 1.tif	1	0	0	0.01412409	0.729908336	1.809220986	0.925842517	0.004798889	0.003883362	17.43884914	1.403203709	0.691523136	12.73586434	-0.105581112	0.102050588	0.000662252	-0.001428136	0.6218219	0.9528499
Data/Dataset 3/GFP_A1-P4/GFP_A1-P4_Tile 2.tif	1	0	0	0.009916826	0.718922008	1.56980057	0.946815262	0.005355835	0.00440979	4.004208181	1.450264844	0.696136888	0.32679613	0.037652972	0.080839848	0.000685481	-0.001678807	-0.09184608	1.009151
Data/Dataset 3/GFP_A1-P4/GFP_A1-P4_Tile 3.tif	1	0	0	0.00837985	0.715902155	1.843673966	0.940737537	0.004180908	0.002998352	4.659092277	1.441476417	0.728374819	0.012102885	0.048997808	0.091316345	0.000671555	-0.00157735	0.67890775	0.9853095
Data/Dataset 3/GFP_A1-P4/GFP_A1-P4_Tile 4.tif	1	0	0	0.009839145	0.728937322	1.655452436	0.93104904	0.004384359	0.003514608	4.510426801	1.373855726	0.665462633	-0.189850496	0.015605685	0.05790069	0.000678122	-0.0014275	-0.2749348	1.0382713
Data/Dataset 3/GFP_A1-P5/GFP_A1-P5_Tile 1.tif	1	0	0	0.009134466	0.70419589	1.895016611	0.953371007	0.003827413	0.003389994	3.878574006	1.442601445	0.695116338	0.442974544	-0.042865997	0.075288068	0.000629724	-0.001263549	0.84311634	1.0148504
Data/Dataset 3/GFP_A1-P5/GFP_A1-P5_Tile 2.tif	1	0	0	0.009203824	0.716491699	1.583423036	0.938715974	0.004725138	0.003969828	5.250828419	1.447313912	0.70055824	2.84726044	0.127830846	0.053473318	0.000608927	-0.00126036	-0.03955937	0.99679554
Data/Dataset 3/GFP_A1-P5/GFP_A1-P5_Tile 3.tif	1	0	0	0.012012828	0.717626398	1.235345202	0.940597217	0.005856832	0.004430135	4.379662337	1.43204293	0.693776718	-0.34266486	0.005346205	0.06199886	0.000618366	-0.001311219	-0.84920216	1.0408887
Data/Dataset 3/GFP_A1-P5/GFP_A1-P5_Tile 4.tif	1	0	0	0.01340554	0.715186379	1.1877644	0.950029704	0.007815043	0.006100972	4.531462762	1.383200012	0.684145298	-0.681087822	0.091367575	0.066793796	0.000617159	-0.001187911	-0.54890317	1.0746993
Data/Dataset 3/PhC_A1-P1/PhC_A1-P1_Tile 1.tif	0	0	0.2	0.194557884	0.709886031	1.660776858	0.810273143	0.068222046	0.01764679	3.446837918	0.767819548	0.621713159	-2.190877131	0.319640904	0.358358649	0.00070096	-0.001129115	2.638967	0.856638
Data/Dataset 3/PhC_A1-P1/PhC_A1-P1_Tile 2.tif	0	0	0.133333333	0.167424982	0.716728904	3.822818792	0.804905595	0.028419495	0.012995402	2.869071603	0.744933843	0.676511799	-1.990970659	0.28506461	0.475696958	0.000726865	-0.001504878	-1.7334094	0.86567914
Data/Dataset 3/PhC_A1-P1/PhC_A1-P1_Tile 3.tif	0	0	0.257142857	0.205265392	0.718024514	4.555798687	0.798603981	0.030217489	0.021728516	3.276929378	0.828900928	0.661186951	-2.481442591	0.41603092	0.480242816	0.000694283	-0.001272365	-2.4781878	0.84678495
Data/Dataset 3/PhC_A1-P1/PhC_A1-P1_Tile 4.tif	0	0	0.019047619	0.121394764	0.723552357	5.811870277	0.777919492	0.016153971	0.011502584	3.280827747	0.763995862	0.672099864	-2.593551626	0.283575776	0.432588326	0.000716259	-0.001501861	2.639085	0.8545964
Data/Dataset 3/PhC_A1-P2/PhC_A1-P2_Tile 1.tif	0	0	0.352380952	0.184745095	0.723739624	2.621119987	0.764798142	0.063987732	0.021659851	2.111138934	0.570319961	0.512599845	-1.52415003	0.234264379	0.162658227	0.000698707	-0.001454681	-0.5363022	0.90658605
Data/Dataset 3/PhC_A1-P2/PhC_A1-P2_Tile 2.tif	0	0	0.085714286	0.126581365	0.738474066	3.600822547	0.783092417	0.021024068	0.011761983	1.982345355	0.566363651	0.512078701	-1.551996536	0.146373941	0.287462618	0.000663612	-0.001238005	-0.86266136	0.9329072
Data/Dataset 3/PhC_A1-P2/PhC_A1-P2_Tile 3.tif	0	0	0.247619048	0.163457697	0.728666826	2.071083762	0.779531764	0.047940572	0.021540324	2.428750409	0.599696098	0.514743129	-1.47294442	0.046758031	0.207127741	0.000675346	-0.00127601	-1.0834477	0.90682006
Data/Dataset 3/PhC_A1-P2/PhC_A1-P2_Tile 4.tif	0	0	0.00952381	0.099361073	0.75193093	2.383393979	0.793849842	0.02306366	0.010225932	2.374946885	0.550933986	0.537241589	-1.964247303	0.12974119	0.298305488	0.000679396	-0.001303934	-0.33951902	0.914562
Data/Dataset 3/PhC_A1-P3/PhC_A1-P3_Tile 1.tif	0	0	0.361904762	0.259896018	0.658265547	2.041628122	0.789513433	0.104466756	0.033927917	3.22216278	0.831114766	0.673773448	-1.30496437	0.351600176	0.461744565	0.000613831	-0.001302145	2.9707952	0.9684017
Data/Dataset 3/PhC_A1-P3/PhC_A1-P3_Tile 2.tif	0	0	0.342857143	0.277424205	0.664736661	2.935960249	0.748856465	0.073188782	0.029945374	3.049942467	0.768758506	0.640299557	-1.233495664	0.301473919	0.398488388	0.000636359	-0.001363961	1.6750079	1.0408988
Data/Dataset 3/PhC_A1-P3/PhC_A1-P3_Tile 3.tif	0	0	0.580952381	0.26985862	0.667756514	2.366451174	0.718453658	0.104639689	0.037053426	3.357901514	0.807944633	0.638964186	-1.295676033	0.345459965	0.37715314	0.000648309	-0.001360487	-1.9231395	1.0202882
Data/Dataset 3/PhC_A1-P3/PhC_A1-P3_Tile 4.tif	0	0	0.523809524	0.327052723	0.667314009	4.648428504	0.656985502	0.059633891	0.030497233	3.13285824	0.809088936	0.646319882	-1.11362466	0.438728774	0.454811341	0.000627389	-0.00137599	-1.4053288	1.0002925
Data/Dataset 3/PhC_A1-P4/PhC_A1-P4_Tile 1.tif	0	0	0.352380952	0.240986217	0.697154652	2.6812523	0.732162623	0.082936605	0.018951416	2.814647768	0.713933164	0.613812511	-2.051485685	0.066710503	0.331851391	0.000649692	-0.001439704	0.7368716	0.9547863
Data/Dataset 3/PhC_A1-P4/PhC_A1-P4_Tile 2.tif	0	0	0.095238095	0.197941173	0.716710871	3.535838109	0.803583309	0.035942078	0.015932719	2.566775973	0.717600996	0.587302384	-1.232643503	0.290641064	0.340336717	0.000668001	-0.001674353	-0.09845318	0.98755825
Data/Dataset 3/PhC_A1-P4/PhC_A1-P4_Tile 3.tif	0	0	0.247619048	0.217820601	0.694022439	1.378849253	0.812092158	0.058387756	0.02578481	2.696712017	0.7251983	0.621000686	-1.391617447	0.424395281	0.430462527	0.000680898	-0.001690341	0.8919642	0.9663791
Data/Dataset 3/PhC_A1-P4/PhC_A1-P4_Tile 4.tif	0	0	0.20952381	0.221466064	0.722929521	5.922846975	0.73894875	0.017865499	0.014938354	2.790393375	0.687739383	0.602546749	-1.458163883	0.28882566	0.401329277	0.000691977	-0.001578504	-0.26641464	1.0021431
Data/Dataset 3/PhC_A1-P5/PhC_A1-P5_Tile 1.tif	0	0	0.457142857	0.249603271	0.663324529	1.645874509	0.769982168	0.117093404	0.018630981	3.212852698	0.800346395	0.63863597	-1.410793067	0.346295258	0.431787054	0.000604716	-0.001181672	1.2702268	1.0087254
Data/Dataset 3/PhC_A1-P5/PhC_A1-P5_Tile 2.tif	0	0	0.466666667	0.259133079	0.664518877	3.019048317	0.726737329	0.069424947	0.034166972	3.167133223	0.797757521	0.646141383	-1.595336211	0.356137615	0.410024375	0.000592097	-0.001294265	-0.022145752	0.97028095
Data/Dataset 3/PhC_A1-P5/PhC_A1-P5_Tile 3.tif	0	0	0.514285714	0.242958762	0.674327504	3.014013025	0.75813957	0.056622823	0.026041667	3.379600507	0.816403658	0.65966246	-1.757062278	0.350300947	0.410206448	0.000607489	-0.00130421	-0.7413326	1.0078063
Data/Dataset 3/PhC_A1-P5/PhC_A1-P5_Tile 4.tif	0	0	0.266666667	0.236249057	0.669618086	1.65403485	0.880804863	0.060129801	0.031041463	3.249119828	0.819911383	0.6230648	-1.297427731	0.372788352	0.399347422	0.00060143	-0.001191845	-0.7307285	1.0618508
