# Supplementary material for: BARCODE: high throughput screening and analysis of soft active materials
Source: Nat Commun. 2025 Dec 31;17:1192. doi: 10.1038/s41467-025-67963-3 (PMC12858825; doi:10.1038/s41467-025-67963-3)
Supplement: Supplementary file 4 — Source Data [file 41467_2025_67963_MOESM4_ESM.zip › Figure5L.csv]

connectivity-nuclei	max-median-skewness-nuclei	connectivity-phase	max-median-skewness-phase
0	1.452892	0.2	0.76782
0	1.434801	0.133333	0.744934
0	1.455496	0.257143	0.828901
0	1.356326	0.019048	0.763996
0	1.444406	0.352381	0.57032
0	1.473012	0.085714	0.566364
0	1.439348	0.247619	0.599696
0	1.406736	0.009524	0.550934
0	1.421211	0.361905	0.831115
0	1.459725	0.342857	0.768759
0	1.425193	0.580952	0.807945
0	1.355718	0.52381	0.809089
0	1.403204	0.352381	0.713933
0	1.450265	0.095238	0.717601
0	1.441476	0.247619	0.725198
0	1.373856	0.209524	0.687739
0	1.442601	0.457143	0.800346
0	1.447314	0.466667	0.797758
0	1.432043	0.514286	0.816404
0	1.3832	0.266667	0.819911
