# Supplementary material for: BARCODE: high throughput screening and analysis of soft active materials
Source: Nat Commun. 2025 Dec 31;17:1192. doi: 10.1038/s41467-025-67963-3 (PMC12858825; doi:10.1038/s41467-025-67963-3)
Supplement: Supplementary file 4 — Source Data [file 41467_2025_67963_MOESM4_ESM.zip › Figure5I.csv]

speed-nuclei	speed-change-nuclei	speed-phase	speed-change-phase
2.606264	-4.54672	2.523457	-4.06481
2.680077	-5.72335	2.616713	-5.41756
2.507765	-4.5792	2.49942	-4.58051
2.5738	-5.13506	2.578531	-5.4067
2.590301	-5.7841	2.515345	-5.23685
2.476625	-4.81274	2.389003	-4.45682
2.442008	-4.59739	2.431246	-4.59364
2.505353	-4.82498	2.445824	-4.69416
2.240334	-4.46003	2.209793	-4.68772
2.326613	-4.92047	2.290892	-4.91026
2.35592	-4.91137	2.333913	-4.89775
2.243639	-4.65253	2.258602	-4.95357
2.384106	-5.14129	2.338892	-5.18293
2.467733	-6.04371	2.404804	-6.02767
2.417599	-5.67846	2.451234	-6.08523
2.441238	-5.139	2.491119	-5.68261
2.267005	-4.54878	2.176977	-4.25402
2.192136	-4.5373	2.13155	-4.65936
2.226118	-4.72039	2.18696	-4.69516
2.221772	-4.27648	2.165147	-4.29064
