# Supplementary material for: BARCODE: high throughput screening and analysis of soft active materials
Source: Nat Commun. 2025 Dec 31;17:1192. doi: 10.1038/s41467-025-67963-3 (PMC12858825; doi:10.1038/s41467-025-67963-3)
Supplement: Supplementary file 4 — Source Data [file 41467_2025_67963_MOESM4_ESM.zip › README.md]

Title of Dataset:  BARCODE: Biomaterial Activity Readouts to Categorize, Optimize, Design and Engineer for high throughput screening of dynamic soft materials

This dataset contains the quantitative data presented in the main text figures for “BARCODE: Biomaterial Activity Readouts to Categorize, Optimize, Design and Engineer for high throughput screening of dynamic soft materials”, by authors Qiaopeng Chen, Aditya Sriram, Ayan Das, Katarina Matic, Maya Hendija, Keegan Tonry, Jennifer L. Ross, Moumita Das, Ryan J. McGorty, Rae M. Robertson-Anderson,  and Megan T. Valentine, currently in review.

Description of the data and file structure

All tabular data are all provided in comma separated value form (.csv). File names refer to the figures numbers of the manuscript.  All configuration files providing text descriptions of the user-defined parameters used to generate each set of barcodes are provided as .json files.

Figure 1. Schematic and Graphical overview of the analysis workflow. No quantitative data are presented.

Figure 2. Representative outputs of BARCODE

2A: Contains image data, no quantitative data are presented.

2B: Figure2B.csv. Outputs of Image Binarization Branch. (top row): contains binarized images, no quantitative data are presented. (middle row): Connectivity versus time. (bottom row): Island and void area versus time. Columns A-E represent data for Video 1; Columns F-J represent data for Video 2.

```
Column A: time array for connectivity (minutes); Video 1
Column B: connectivity; Video 1
Column C: time array for island and void areas (seconds); Video 1
Column D: void area; Video 1
Column E: island area; Video 1

Column F: time array for connectivity (minutes); Video 2
Column G: connectivity; Video 2
Column H: time array for island and void areas (seconds); Video 2
Column I: void area; Video 2
Column J: island area; Video 2
```

2C: Figure2C.csv. Outputs of Intensity Distribution Branch.

(top row): probability distributions of pixel intensity for Video 1 and Video 2. Columns A-D represent probability data for Video 1; Columns E-H represent probability data for Video 2.

```
Column A: Probability, time = 0 minutes; Video 1
Column B: Pixel Intensity, time = 0 minutes; Video 1
Column C: Probability, time = 6 minutes; Video 1
Column D: Pixel Intensity, time = 6 minutes; Video 1
Column E: Probability, time = 0 minutes; Video 2
Column F: Pixel Intensity, time = 0 minutes; Video 2
Column G: Probability, time = 6 minutes; Video 2
Column H: Pixel Intensity, time = 6 minutes; Video 2
```

(bottom row): mode skewness, median skewness, and kurtosis versus time for Video 1 and Video 2.

```
Column I: time (minutes); Video 1 and Video 2
Column J: max median skewness S\_{1,i}; Video 1
Column K: max mode skewness S\_{2,i}; Video 1
Column L: max Kurtosis K\_i; Video 1
Column M: max median skewness S\_{1,i}; Video 2
Column N: max mode skewness S\_{2,i}; Video 2
Column O: max Kurtosis K\_i; Video 2
```

2D: Outputs of Optical Flow Branch.

2D-top-row: Representative flow field outputs for (left) Video 1 at 6 minutes, and (right) Video 2 at 0 minutes.

Figure2D-toprow-1.csv: x-y array of the x-component of the Video 1 velocity field.  Columns represent the x-position at which the velocity was measured. Rows represent the y-position at which the velocity was measured.  Velocity units are micrometers/second. Optical flow settings are provided in the Figure2E-settings.json file.

Figure2D-toprow-2.csv: x-y array of the y-component of the Video 1 velocity field.  Columns represent the x-position at which the velocity was measured. Rows represent the y-position at which the velocity was measured.  Velocity units are micrometers/second. Optical flow settings are provided in the Figure2E-settings.json file.

Figure2D-toprow-3.csv: x-y array of the x-component of the Video 2 velocity field.  Columns represent the x-position at which the velocity was measured. Rows represent the y-position at which the velocity was measured.  Velocity units are micrometers/second. Optical flow settings are provided in the Figure2E-settings.json file.

Figure2D-toprow-4.csv: x-y array of the y-component of the Video 2 velocity field.  Columns represent the x-position at which the velocity was measured. Rows represent the y-position at which the velocity was measured.  Velocity units are micrometers/second. Optical flow settings are provided in the Figure2E-settings.json file.

Figure2D-bottom-row.csv:
Column A: Time (minutes)
Column B: Speed (microns/second); Video 1
Column C: Directional Spread; Video 1
Column D: Speed (microns/second); Video 2
Column E: Directional Spread; Video 2

2E: Figure2E.csv. Quantitative values for barcodes generated from Video 1 (row 3 in CSV file) and Video 2 (row 2 in CSV file).
Column A: Filepath
Column B: Channel
Column C: Flags
Column D: Connectivity
Column E: Maximum Island Area
Column F: Maximum Void Area
Column G: Island Area Change
Column H: Void Area Change
Column I: Initial Maximum Island Area
Column J: Initial 2nd Maximum Island Area
Column K: Maximum Kurtosis
Column L: Maximum Median Skewness
Column M: Maximum Mode Skewness
Column N: Kurtosis Change
Column O: Median Skewness Changed
Column P: Mode Skewness Change
Column Q: Speed
Column R: Speed Change
Column S: Mean Flow Direction
Column T: Flow Directional Spread

Figure_2E_Settings.json: Configuration file providing the list of user-defined settings used to generate the barcodes shown in Figure 2E.  This can be converted to a YAML file and inputted into BARCODE

Figure 3. BARCODE validation in motor-driven cytoskeletal deposits.

3A: Schematics of experimental system. No quantitative data are presented.

3B: Images of cytoskeletal composites and images of temporal colormaps. No quantitative data are presented.

3C: Figure3C.csv. Quantitative values for barcodes generated using the actin channel of the video data.

```
Column A: Filepath
Column B: Channel
Column C: Flags
Column D: Connectivity
Column E: Maximum Island Area
Column F: Maximum Void Area
Column G: Island Area Change
Column H: Void Area Change
Column I: Initial Maximum Island Area
Column J: Initial 2nd Maximum Island Area
Column K: Maximum Kurtosis
Column L: Maximum Median Skewness
Column M: Maximum Mode Skewness
Column N: Kurtosis Change
Column O: Median Skewness Change
Column P: Mode Skewness Change
Column Q: Speed
Column R: Speed Change
Column S: Mean Flow Direction
Column T: Flow Directional Spread
```

Figure_3C_Settings.json: Configuration file providing the list of user-defined settings used to generate the barcodes shown in Figure 3C.  This can be converted to a YAML file and inputted into BARCODE.

3D: Figure3D.csv. Quantitative values for barcodes generated using the microtubule channel of the video data.

```
Column A: Filepath
Column B: Channel
Column C: Flags
Column D: Connectivity
Column E: Maximum Island Area
Column F: Maximum Void Area
Column G: Island Area Change
Column H: Void Area Change
Column I: Initial Maximum Island Area
Column J: Initial 2nd Maximum Island Area
Column K: Maximum Kurtosis
Column L: Maximum Median Skewness
Column M: Maximum Mode Skewness
Column N: Kurtosis Change
Column O: Median Skewness Change
Column P: Mode Skewness Change
Column Q: Speed
Column R: Speed Change
Column S: Mean Flow Direction
Column T: Flow Directional Spread
```

Figure_3D_Settings.json: Configuration file providing the list of user-defined settings used to generate the barcodes shown in Figure 3D.  This can be converted to a YAML file and inputted into BARCODE.

3E: Figure3E.csv. DDM speeds versus BARCODE speeds for the slow, fast, and multimode datasets.

```
Column A: Speed generated from BARCODE software (microns/second); Fast dataset, microtubules
Column B: Speed generated from DDM algorithms (microns/second); Fast dataset, microtubules
Column C: Speed generated from BARCODE software (microns/second); Fast dataset, actin
Column D: Speed generated from DDM algorithms (microns/second); Fast dataset, actin
Column E: Speed generated from BARCODE software (microns/second); Slow dataset, microtubules
Column F: Speed generated from DDM algorithms (microns/second); Slow dataset, microtubules
Column G: Speed generated from BARCODE software (microns/second); Slow dataset, actin
Column H: Speed generated from DDM algorithms (microns/second); Slow dataset, actin
Column I: Speed generated from BARCODE software (microns/second); Multimode dataset, microtubules
Column J: Speed generated from DDM algorithms (microns/second); Multimode dataset, microtubules
Column K: Speed generated from BARCODE software (microns/second); Multimode dataset, actin
Column L: Speed generated from DDM algorithms (microns/second); Multimode dataset, actin
```

3F: Figure3F.csv. Directional spread versus BARCODE speeds for the slow, fast, and multimode datasets.

```
Column A: Speed generated from BARCODE software (microns/second); Fast dataset, microtubules
Column B: Directional Spread generated from BARCODE software (radians); Fast dataset, microtubules
Column C: Speed generated from BARCODE software (microns/second); Fast dataset, actin
Column D: Directional Spread generated from BARCODE software (radians); Fast dataset, actin
Column E: Speed generated from BARCODE software (microns/second); Slow dataset, microtubules
Column F: Directional Spread generated from BARCODE software (radians); Slow dataset, microtubules
Column G: Speed generated from BARCODE software (microns/second); Slow dataset, actin
Column H: Directional Spread generated from BARCODE software (radians); Slow dataset, actin
Column I: Speed generated from BARCODE software (microns/second); Multimode dataset, microtubules
Column J: Directional Spread generated from BARCODE software (radians); Multimode dataset, microtubules
Column K: Speed generated from BARCODE software (microns/second); Multimode dataset, actin
Column L: Directional Spread generated from BARCODE software (radians); Multimode dataset, actin
```

3F-inset: Figure3F-inset.csv. Directional spread versus mean flow direction

```
Column A: Flow Direction generated from BARCODE software (radians); Fast dataset, microtubules
Column B: Directional Spread generated from BARCODE software (radians); Fast dataset, microtubules
Column C: Flow Direction generated from BARCODE software (radians); Fast dataset, actin
Column D: Directional Spread generated from BARCODE software (radians); Fast dataset, actin
Column E: Flow Direction generated from BARCODE software (radians); Slow dataset, microtubules
Column F: Directional Spread generated from BARCODE software (radians); Slow dataset, microtubules
Column G: Flow Direction generated from BARCODE software (radians); Slow dataset, actin
Column H: Directional Spread generated from BARCODE software (radians); Slow dataset, actin
Column I: Flow Direction generated from BARCODE software (radians); Multimode dataset, microtubules
Column J: Directional Spread generated from BARCODE software (radians); Multimode dataset, microtubules
Column K: Flow Direction generated from BARCODE software (radians); Multimode dataset, actin
Column L: Directional Spread generated from BARCODE software (radians); Multimode dataset, actin
```

3G: Figure3G.csv. Mode skewness change versus median skewness change

```
Column A: Median skewness change generated from BARCODE software; Fast dataset, microtubules
Column B: Mode skewness change  generated from BARCODE software; Fast dataset, microtubules
Column C: Median skewness change generated from BARCODE software; Fast dataset, actin
Column D: Mode skewness change  generated from BARCODE software; Fast dataset, actin
Column E: Median skewness change generated from BARCODE software; Slow dataset, microtubules
Column F: Mode skewness change  generated from BARCODE software; Slow dataset, microtubules
Column G: Median skewness change generated from BARCODE software; Slow dataset, actin
Column H: Mode skewness change  generated from BARCODE software; Slow dataset, actin
Column I: Median skewness change generated from BARCODE software; Multimode dataset, microtubules
Column J: Mode skewness change  generated from BARCODE software; Multimode dataset, microtubules
Column K: Median skewness change generated from BARCODE software; Multimode dataset, actin
Column L: Mode skewness change  generated from BARCODE software; Multimode dataset, actin
```

3H: Figure3H.csv. Directional spread versus maximum median skewness

```
Column A: Maximum median skewness generated from BARCODE software; Fast dataset, microtubules
Column B: Directional Spread generated from BARCODE(radians) software; Fast dataset, microtubules
Column C: Maximum median skewness  generated from BARCODE software; Fast dataset, actin
Column D: Directional Spread generated from BARCODE software (radians); Fast dataset, actin
Column E: Maximum median skewness  generated from BARCODE software; Slow dataset, microtubules
Column F: Directional Spread generated from BARCODE software (radians); Slow dataset, microtubules
Column G: Maximum median skewness generated from BARCODE software; Slow dataset, actin
Column H: Directional Spread generated from BARCODE software (radians); Slow dataset, actin
Column I: Maximum median skewness generated from BARCODE software; Multimode dataset, microtubules
Column J: Directional Spread generated from BARCODE software (radians); Multimode dataset, microtubules
Column K: Maximum median skewness  generated from BARCODE software; Multimode dataset, actin
Column L: Directional Spread generated from BARCODE software (radians); Multimode dataset, actin
```

3I: Figure3I.csv. Initial 2nd maximum island area versus initial max island area

```
Column A: Initial maximum island area 1 generated from BARCODE software; Fast dataset, microtubules
Column B: Initial second maximum island area 2 generated from BARCODE software; Fast dataset, microtubules
Column C: Initial maximum island area 1 generated from BARCODE software; Fast dataset, actin
Column D: Initial second maximum island area 2 generated from BARCODE software; Fast dataset, actin
Column E: Initial maximum island area 1 generated from BARCODE software; Slow dataset, microtubules
Column F: Initial second maximum island area 2 generated from BARCODE software; Slow dataset, microtubules
Column G: Initial maximum island area 1 generated from BARCODE software; Slow dataset, actin
Column H: Initial second maximum island area 2 generated from BARCODE software; Slow dataset, actin
Column I: Initial maximum island area 1 generated from BARCODE software; Multimode dataset, microtubules
Column J: Initial second maximum island area 2 generated from BARCODE software; Multimode dataset, microtubules
Column K: Initial maximum island area 1 generated from BARCODE software; Multimode dataset, actin
Column L: Initial second maximum island area 2 generated from BARCODE software; Multimode dataset, actin
```

3J: Figure3J.csv. Maximum void area versus connectivity

```
Column A: Connectivity generated from BARCODE software; Fast dataset, microtubules
Column B: Maximum Void Area generated from BARCODE software; Fast dataset, microtubules
Column C: Connectivity generated from BARCODE software; Fast dataset, actin
Column D: Maximum Void Area generated from BARCODE software; Fast dataset, actin
Column E: Connectivity generated from BARCODE software; Slow dataset, microtubules
Column F: Maximum Void Area generated from BARCODE software; Slow dataset, microtubules
Column G: Connectivity generated from BARCODE software; Slow dataset, actin
Column H: Maximum Void Area generated from BARCODE software; Slow dataset, actin
Column I: Connectivity generated from BARCODE software; Multimode dataset, microtubules
Column J: Maximum Void Area generated from BARCODE software; Multimode dataset, microtubules
Column K: Connectivity generated from BARCODE software; Multimode dataset, actin
Column L: Maximum Void Area generated from BARCODE software; Multimode dataset, actin
```

3J-inset: Figure3J-inset.csv.  Maximum island area versus connectivity

```
Column A: Connectivity generated from BARCODE software; Fast dataset, microtubules
Column B: Maximum Island Area generated from BARCODE software; Fast dataset, microtubules
Column C: Connectivity generated from BARCODE software; Fast dataset, actin
Column D: Maximum Island Area generated from BARCODE software; Fast dataset, actin
Column E: Connectivity generated from BARCODE software; Slow dataset, microtubules
Column F: Maximum Island Area generated from BARCODE software; Slow dataset, microtubules
Column G: Connectivity generated from BARCODE software; Slow dataset, actin
Column H: Maximum Island Area generated from BARCODE software; Slow dataset, actin
Column I: Connectivity generated from BARCODE software; Multimode dataset, microtubules
Column J: Maximum Island Area generated from BARCODE software; Multimode dataset, microtubules
Column K: Connectivity generated from BARCODE software; Multimode dataset, actin
Column L: Maximum Island Area generated from BARCODE software; Multimode dataset, actin
```

Figure 4. BARCODE testing using diverse motor-driven cytoskeletal deposits.

4A: Schematics of experimental system and images of cytoskeletal composites. No quantitative data are presented.

4B: Figure4B.csv. Quantitative values for barcodes generated using the actin channel of the video data.

```
Column A: Filepath
Column B: Channel
Column C: Flags
Column D: Connectivity
Column E: Maximum Island Area
Column F: Maximum Void Area
Column G: Island Area Change
Column H: Void Area Change
Column I: Initial Maximum Island Area
Column J: Initial 2nd Maximum Island Area
Column K: Maximum Kurtosis
Column L: Maximum Median Skewness
Column M: Maximum Mode Skewness
Column N: Kurtosis Change
Column O: Median Skewness Change
Column P: Mode Skewness Change
Column Q: Speed
Column R: Speed Change
Column S: Mean Flow Direction
Column T: Flow Directional Spread
```

Figure_4B_Settings.json: Configuration file providing the list of user-defined settings used to generate the barcodes shown in Figure 4B.  This can be converted to a YAML file and inputted into BARCODE.

4C: Figure4C.csv. Quantitative values for barcodes generated using the actin channel of the video data.

```
Column A: Filepath
Column B: Channel
Column C: Flags
Column D: Connectivity
Column E: Maximum Island Area
Column F: Maximum Void Area
Column G: Island Area Change
Column H: Void Area Change
Column I: Initial Maximum Island Area
Column J: Initial 2nd Maximum Island Area
Column K: Maximum Kurtosis
Column L: Maximum Median Skewness
Column M: Maximum Mode Skewness
Column N: Kurtosis Change
Column O: Median Skewness Change
Column P: Mode Skewness Change
Column Q: Mean Speed
Column R: Change
Column S: Mean Flow Direction
Column T: Flow Directional Spread
```

Figure_4C_Settings.json:  Configuration file providing the list of user-defined settings used to generate the barcodes shown in Figure 4C.  This can be converted to a YAML file and inputted into BARCODE.

4D: Figure4D.csv. Speed versus speed change, both generated from BARCODE, Units are nanometers/second in all cases.

```
Column A: Speed generated from BARCODE software; Global contraction dataset, myosin
Column B: Speed change generated from BARCODE software; Global contraction dataset, myosin
Column C: Speed generated from BARCODE software; Global contraction dataset, actin
Column D: Speed change generated from BARCODE software; Global contraction dataset, actin
Column E: Speed generated from BARCODE software; Local contraction dataset, myosin
Column F: Speed change generated from BARCODE software; Local contraction dataset, myosin
Column G: Speed generated from BARCODE software; Local contraction dataset, actin
Column H: Speed change generated from BARCODE software; Local contraction dataset, actin
Column I: Speed generated from BARCODE software; Critically-connected dataset, myosin
Column J: Speed change generated from BARCODE software; Critically-connected dataset, myosin
Column K: Speed generated from BARCODE software; Critically-connected dataset, actin
Column L: Speed change generated from BARCODE software; Critically-connected dataset, actin
```

4E: Figure4E.csv.  Initial max island area versus Initial 2nd maximum island area

```
Column A: Initial maximum island area 1; Global contraction dataset, myosin
Column B: Initial second maximum island area 2; Global contraction dataset, myosin
Column C: Initial maximum island area 1; Global contraction dataset, actin
Column D: Initial second maximum island area 2; Global contraction dataset, actin
Column E: Initial maximum island area 1; Local contraction dataset, myosin
Column F: Initial second maximum island area 2; Local contraction dataset, myosin
Column G: Initial maximum island area 1; Local contraction dataset, actin
Column H: Initial second maximum island area 2; Local contraction dataset, actin
Column I: Initial maximum island area 1; Critically-connected dataset, myosin
Column J: Initial second maximum island area 2; Critically-connected dataset, myosin
Column K: Initial maximum island area 1; Critically-connected dataset, actin
Column L: Initial second maximum island area 2; Critically-connected dataset, actin
```

4F: Figure4F.csv.  Median skewness change versus Mode skewness change

```
Column A: Median skewness change; Global contraction dataset, myosin
Column B: Mode skewness change; Global contraction dataset, myosin
Column C: Median skewness change; Global contraction dataset, actin
Column D: Mode skewness change; Global contraction dataset, actin
Column E: Median skewness change; Local contraction dataset, myosin
Column F: Mode skewness change; Local contraction dataset, myosin
Column G: Median skewness change; Local contraction dataset, actin
Column H: Mode skewness change; Local contraction dataset, actin
Column I: Median skewness change; Critically-connected dataset, myosin
Column J: Mode skewness change; Critically-connected dataset, myosin
Column K: Median skewness change; Critically-connected dataset, actin
Column L: Mode skewness change; Critically-connected dataset, actin
```

4G: Figure4G.csv.  Island Area change versus Mode skewness change

```
Column A: Island Area change; Global contraction dataset, myosin
Column B: Mode skewness change; Global contraction dataset, myosin
Column C: Island Area change; Global contraction dataset, actin
Column D: Mode skewness change; Global contraction dataset, actin
Column E: Island Area change; Local contraction dataset, myosin
Column F: Mode skewness change; Local contraction dataset, myosin
Column G: Island Area change; Local contraction dataset, actin
Column H: Mode skewness change; Local contraction dataset, actin
Column I: Island Area change; Critically-connected dataset, myosin
Column J: Mode skewness change; Critically-connected dataset, myosin
Column K: Island Area change; Critically-connected dataset, actin
Column L: Mode skewness change; Critically-connected dataset, actin
```

4H: Figure4H.csv. Schematics of experimental system and images of cytoskeletal composites. No quantitative data are presented.

4I: Figure4I.csv. Quantitative values for barcodes generated using the microtubule channel of the video data.

```
Column A: Filepath
Column B: Channel
Column C: Flags
Column D: Connectivity
Column E: Maximum Island Area
Column F: Maximum Void Area
Column G: Island Area Change
Column H: Void Area Change
Column I: Initial Maximum Island Area
Column J: Initial 2nd Maximum Island Area
Column K: Maximum Kurtosis
Column L: Maximum Median Skewness
Column M: Maximum Mode Skewness
Column N: Kurtosis Change
Column O: Median Skewness Change
Column P: Mode Skewness Change
Column Q: Speed
Column R: Speed Change
Column S: Mean Flow Direction
Column T: Flow Directional Spread
```

Figure_4I_Settings.json:  Configuration file providing the list of user-defined settings used to generate the barcodes shown in Figure 4B.  This can be converted to a YAML file and inputted into BARCODE.

4J: Figure4J.csv. Speed versus speed change, both generated from BARCODE, Units are nanometers/second in all cases.

```
Column A: Speed generated from BARCODE software; crosslinked microtubules
Column B: Speed change generated from BARCODE software; crosslinked microtubules
Column C: Speed generated from BARCODE software; no crosslinking
Column D: Speed change generated from BARCODE software; no crosslinking
Column E: Speed generated from BARCODE software; crosslinked actin 
Column F: Speed change generated from BARCODE software; crosslinked actin 	
```

4K: Figure4K.csv. Initial max island area versus Initial 2nd maximum island area

```
Column A: Initial maximum island area 1 generated from BARCODE software; crosslinked microtubules
Column B: Initial second maximum island area 2 generated from BARCODE software; crosslinked microtubules
Column C: Initial maximum island area 1 generated from BARCODE software; no crosslinking
Column D: Initial second maximum island area 2 generated from BARCODE software; no crosslinking
Column E: Initial maximum island area 1 generated from BARCODE software; crosslinked actin 
Column F: Initial second maximum island area 2 generated from BARCODE software; crosslinked actin 
```

4K-inset: Figure4K-inset.csv.  Initial max island area versus Maximum island area

```
Column A: Initial maximum island area 1 generated from BARCODE software; crosslinked microtubules
Column B: Maximum island area generated from BARCODE software; crosslinked microtubules
Column C: Initial maximum island area 1 generated from BARCODE software; no crosslinking
Column D: Maximum island area generated from BARCODE software; no crosslinking
Column E: Initial maximum island area 1 generated from BARCODE software; crosslinked actin 
Column F: Maximum island area generated from BARCODE software; crosslinked actin 
```

4L: Figure4L.csv. Maximum Median Skewness versus Maximum Kurtosis

```
Column A: Maximum Median Skewness generated from BARCODE software; crosslinked microtubules
Column B: Maximum Kurtosis generated from BARCODE software; crosslinked microtubules
Column C: Maximum Median Skewness generated from BARCODE software; no crosslinking
Column D: Maximum Kurtosis generated from BARCODE software; no crosslinking
Column E: Maximum Median Skewness generated from BARCODE software; crosslinked actin 
Column F: Maximum Kurtosis generated from BARCODE software; crosslinked actin 
```

4M: Figure4M.csv. Directional Spread versus Maximum Kurtosis

```
Column A: Directional Spread generated from BARCODE software (radians); crosslinked microtubules
Column B: Maximum Kurtosis generated from BARCODE software; crosslinked microtubules
Column C: Directional Spread generated from BARCODE software (radians); no crosslinking
Column D: Maximum Kurtosis generated from BARCODE software; no crosslinking
Column E: Directional Spread generated from BARCODE software (radians); crosslinked actin 
Column F: Maximum Kurtosis generated from BARCODE software; crosslinked actin 
```

Figure 5. BARCODE testing of cell monolayers.

5A: Images of cell monolayers. No quantitative data are presented.

5B: Figure5B.csv. Quantitative values for barcodes shown. The CSV file contains outputted barcode parameters for 144 files.  Rows 2 through 61 correspond to the higher (450/mm^2) initial seeding density.  Rows 62 through 144 correspond to the lower (300/mm^2) initial seeding density.  Each row represents a distinct subsection "tile" of the overall large-format video. Each tile was continuously imaged for 89 hours.  Channel 0 represents the channel imaging the cytoplasm.  Channel 1 represents the channel imaging the nuclei.  In all cases the following column assignments were used:

```
Column A: Filepath
Column B: Channel
Column C: Flags
Column D: Connectivity
Column E: Maximum Island Area
Column F: Maximum Void Area
Column G: Island Area Change
Column H: Void Area Change
Column I: Initial Maximum Island Area
Column J: Initial 2nd Maximum Island Area
Column K: Maximum Kurtosis
Column L: Maximum Median Skewness
Column M: Maximum Mode Skewness
Column N: Kurtosis Change
Column O: Median Skewness Change
Column P: Mode Skewness Change
Column Q: Speed
Column R: Speed Change
Column S: Mean Flow Direction
Column T: Flow Directional Spread
```

Figure_5B_Settings_1.json:  Configuration file providing the list of user-defined settings used to generate the barcodes shown in Figure 5B for the high-density condition, channel = 0 setting (cytoplasmic data; rows 2-31 in the Figure5B CSV file).  This can be converted to a YAML file and inputted into BARCODE.

Figure_5B_Settings_2.json: the barcodes shown in Figure 5B for the high-density condition, channel = 1 setting (nuclei data; rows 32-61 in the Figure5B CSV file).  This can be converted to a YAML file and inputted into BARCODE.

Figure_5B_Settings_3.json:  Configuration file providing the list of user-defined settings used to generate the barcodes shown in Figure 5B for the low-density condition, channel = 0 setting (cytoplasmic data; rows 62-103 in the Figure5B CSV file).  This can be converted to a YAML file and inputted into BARCODE.

Figure_5B_Settings_4.json: Configuration file providing the list of user-defined settings used to generate the barcodes shown in Figure 5B for the low-density condition, channel = 1 setting (nuclei data; rows 104-45 in the Figure5B CSV file).  This can be converted to a YAML file and inputted into BARCODE.

5C: Figure5C.csv. Speed versus speed change. Units in all cases are micrometers per hour.

```
Column A: Speed generated from BARCODE software; High Concentration, nuclei
Column B: Speed change generated from BARCODE software; High Concentration, nuclei
Column C: Speed generated from BARCODE software; Low Concentration, nuclei
Column D: Speed change generated from BARCODE software; Low Concentration, nuclei
Column E: Speed generated from BARCODE software; High Concentration, cytoplasm
Column F: Speed change generated from BARCODE software; High Concentration, cytoplasm
Column G: Speed generated from BARCODE software; Low Concentration, cytoplasm
Column H: Speed change generated from BARCODE software; Low concentration, cytoplasm
```

5D: Figure5D.csv. Initial Maximum Island Area versus Initial 2nd Maximum Island Area

```
Column A: Initial Maximum Island Area 1 generated from BARCODE software; High Concentration, nuclei
Column B: Initial 2nd Maximum Island Area 2 generated from BARCODE software; High Concentration, nuclei
Column C: Initial Maximum Island Area 1 generated from BARCODE software; Low Concentration, nuclei
Column D: Initial 2nd Maximum Island Area 2 generated from BARCODE software; Low Concentration, nuclei
Column E: Initial Maximum Island Area 1 generated from BARCODE software; High Concentration, cytoplasm
Column F: Initial 2nd Maximum Island Area 2 generated from BARCODE software; High Concentration, cytoplasm
Column G: Initial Maximum Island Area 1 generated from BARCODE software; Low Concentration, cytoplasm
Column H: Initial 2nd Maximum Island Area 2 generated from BARCODE software; Low concentration, cytoplasm
```

5E: Figure5E.csv. Void Area Change versus Mode Skewness Change

```
Column A: Void Area Change generated from BARCODE software; High Concentration, nuclei
Column B: Mode Skewness Change generated from BARCODE software; High Concentration, nuclei
Column C: Void Area Change generated from BARCODE software; Low Concentration, nuclei
Column D: Mode Skewness Change generated from BARCODE software; Low Concentration, nuclei
Column E: Void Area Change generated from BARCODE software; High Concentration, cytoplasm
Column F: Mode Skewness Change generated from BARCODE software; High Concentration, cytoplasm
Column G: Void Area Change generated from BARCODE software; Low Concentration, cytoplasm
Column H: Mode Skewness Change generated from BARCODE software; Low concentration, cytoplasm
```

5F: Figure5F.csv. Connectivity versus Maximum Median Skewness

```
Column A: Connectivity generated from BARCODE software; High Concentration, nuclei
Column B: Maximum Median Skewness generated from BARCODE software; High Concentration, nuclei
Column C: Connectivity generated from BARCODE software; Low Concentration, nuclei
Column D: Maximum Median Skewness generated from BARCODE software; Low Concentration, nuclei
Column E: Connectivity generated from BARCODE software; High Concentration, cytoplasm
Column F: Maximum Median Skewness generated from BARCODE software; High Concentration, cytoplasm
Column G: Connectivity generated from BARCODE software; Low Concentration, cytoplasm
Column H: Maximum Median Skewness generated from BARCODE software; Low concentration, cytoplasm
```

5G: Figure5G.csv. Images of cell monolayers. No quantitative data are presented.

5H: Figure5H.csv. Quantitative values for barcodes shown. Channel 0 represents the channel used for phase contrast imaging.  Channel 1 represents the channel used to image the nuclei.  In all cases the following column assignments were used:

```
Column A: Filepath
Column B: Channel
Column C: Flags
Column D: Connectivity
Column E: Maximum Island Area
Column F: Maximum Void Area
Column G: Island Area Change
Column H: Void Area Change
Column I: Initial Maximum Island Area
Column J: Initial 2nd Maximum Island Area
Column K: Maximum Kurtosis
Column L: Maximum Median Skewness
Column M: Maximum Mode Skewness
Column N: Kurtosis Change
Column O: Median Skewness Change
Column P: Mode Skewness Change
Column Q: Speed
Column R: Speed Change
Column S: Mean Flow Direction
Column T: Flow Directional Spread
```

Figure_5H_Settings.json:  Configuration file providing the list of user-defined settings used to generate the barcodes shown in Figure 5H.  This can be converted to a YAML file and inputted into BARCODE.

5I: Figure5I.csv. Speed versus speed change. Units in all cases are micrometers per hour.

```
Column A: Speed generated from BARCODE software; nuclei
Column B: Speed change generated from BARCODE software; nuclei
Column C: Speed generated from BARCODE software; phase contrast
Column D: Speed change generated from BARCODE software; phase contrast
```

5J: Figure5J.csv. Initial Maximum Island Area versus Initial 2nd Maximum Island Area

```
Column A: Initial Maximum Island Area 1 generated from BARCODE software; nuclei
Column B: Initial 2nd Maximum Island Area 2 generated from BARCODE software; nuclei
Column C: Initial Maximum Island Area 1 generated from BARCODE software; phase contrast
Column D: Initial 2nd Maximum Island Area 2 generated from BARCODE software; phase contrast
```

5K: Figure5K.csv. Void Area Change versus Mode Skewness Change

```
Column A: Void Area Change generated from BARCODE software; nuclei
Column B: Mode Skewness Change generated from BARCODE software; nuclei
Column C: Void Area Change generated from BARCODE software; phase contrast
Column D: Mode Skewness Change generated from BARCODE software; phase contrast
```

5L: Figure5L.csv. Connectivity versus Maximum Median Skewness

```
Column A: Connectivity generated from BARCODE software; nuclei
Column B: Maximum Median Skewness generated from BARCODE software; nuclei
Column C: Connectivity generated from BARCODE software; phase contrast
Column D: Maximum Median Skewness generated from BARCODE software; phase contrast
```
